# Supplementary material for: Discovery of a “White-Gray-Opaque” Tristable Phenotypic Switching System in Candida albicans: Roles of Non-genetic Diversity in Host Adaptation
Source: PLoS Biol. 2014 Apr 1;12(4):e1001830. doi: 10.1371/journal.pbio.1001830 (PMC3972085; doi:10.1371/journal.pbio.1001830)
Supplement: Table S1 — Dataset of RNA-Seq analysis of white, gray, and opaque cells. White-, gray-, opaque-enriched genes, white-gray, white-opaque, and gray-opaque differentially expressed genes are listed in separate sheets in the dataset. Expression profiles of all genes in the three cell types are also shown. (XLSX) [file pbio.1001830.s011.xlsx]

## Sheet: White specific
Genes enriched only in white cells
GeneID	Gene name	Description	Log2(White/Gray)	Log2(White/Opaque)
orf19.4555	ALS4	ALS family protein; role in adhesion and wild-type germ tube induction; growth and temperature regulated; expressed during infection of human buccal epithelial cells; down-regulated upon vaginal contact; putative GPI-anchored	7.43818	7.87459
orf19.7561	DEF1	Regulator of RNA polymerase II; required for filamentous growth and epithelial cell escape; dissemination in RHE model; induced by fluconazole; high cell density; Efg1p/hyphally regulated; role in adhesion and hyphal growth on solid surface	6.98154	4.98213
orf19.347	RSN1	Hap43p-repressed gene; biofilm-induced gene; protein induced during the mating process; planktonic growth-induced gene	6.06472	5.12367
orf19.1097	ALS2	ALS family protein; role in adhesion; biofilm formation; germ tube induction; expressed at infection of human buccal epithelial cells; putative GPI- anchor; induced by ketoconazole; low iron and at cell wall regeneration; regulated by Sfu1p	5.84522	6.24904
orf19.2356	CRZ2	Zinc finger transcription factor; crz1 not crz2 null mutation suppresses fluconazole resistance of homozygous cka2 null (CK2 kinase defective); Rim101p- downregulated at pH 8; required for yeast cell adherence to silicone substrate	5.4034	6.8162
orf19.5446	Null	Putative protein of unknown function; transcription is upregulated in clinical isolates from HIV+ patients with oral candidiasis; regulated by Ssn6p	5.27372	5.29421
orf19.822	HSP21	Small heat shock protein involved in stress response and virulence; detected in some; not all; biofilm extracts; fluconazole-downregulated; transcription induced in cyr1 or ras1 mutants; stationary phase enriched protein	5.18718	6.64824
orf19.4438	RME1	Protein similar to S. cerevisiae meiotic regulator Rme1p; white-specific transcription; upregulation correlates with clinical development of fluconazole resistance; biofilm and planktonic growth- induced gene; Upc2p-regulated in hypoxia	5.04522	8.21545
orf19.11	Null	Gene transcription regulated by Mig1p and Tup1p	4.9518	2.16492
orf19.4212	FET99	Multicopper oxidase family protein similar to S. cerevisiae Fet3p; does not complement S. cerevisiae fet3 mutant growth under low-iron conditions; iron- repressed transcription; regulated by Tup1p; Rim101p; late- stage biofilm-induced	4.8904	2.10352
orf19.2812	Null	Ortholog of <i>C. parapsilosis CDC317</i> : CPAR2_103390; <i>Lodderomyces elongisporus NRLL YB- 4239</i> : LELG_02022; <i>Candida dubliniensis CD36 </i> : CD36_83930 and <i>Candida orthopsilosis Co 90-125</i> : CORT0B04590	4.62761	3.73736
orf19.3548.1	WH11	Cytoplasmic protein expressed specifically in white phase yeast cells; expression in opaque cells increases virulence and frequency of opaque-to-white switching; null mutant has wild-type switching; Hap43p; hypoxia and ketoconazol induced	4.62123	3.80807
orf19.7284	ASR2	Gene regulated by cAMP and by osmotic stress; greater mRNA abundance observed in a cyr1 or ras1 homozygous null mutant than in wild type; stationary phase enriched protein	4.56239	5.23612
orf19.5431	Null	Hap43p-repressed gene	4.42997	2.53699
orf19.5447	HGT19	Putative glucose/myo-inositol transporter of major facilitator superfamily; 12 transmembrane segments; extended N terminus; expressed in rich medium; Hap43p-; phagocytosis-; biofilm; induced; 20 member C. albicans glucose transporter family	4.24035	3.10536
orf19.4941	TYE7	bHLH transcription factor involved in control of glycolysis; required for biofilm formation; hyphally regulated by Cph1p; Cyr1p; flucytosine; Hog1p induced; amphotericin B; caspofungin repressed; induced in biofilm and planktonic growth	4.04803	7.62912
orf19.320	Null	Has domain(s) with predicted nucleotide binding; oxidoreductase activity and role in oxidation- reduction process	3.84642	2.9862
orf19.1258	Null	Putative adhesin-like protein; regulated by Tsa1p; Tsa1Bp in minimal media at 37 deg; transcription is induced in response to alpha pheromone in SpiderM medium; clade-associated gene expression; Hap43p-induced gene	3.83593	4.15868
orf19.4673	BMT9	Beta-mannosyltransferase; member of a 9-gene family that includes characterized genes BMT1; BMT2; BMT3; and BMT4 with roles in beta-1;2-mannosylation of cell wall phosphopeptidomannan; regulated by Sef1p-; Sfu1p-; and Hap43p	3.78187	4.30931
orf19.3803	MNN22	Putative Golgi alpha-1;2- mannosyltransferase; regulated by Tsa1p; Tsa1Bp in minimal media at 37 deg; Hog1p-induced; induced by nitric oxide; downregulated in core stress response; planktonic growth- induced gene	3.71273	4.77854
orf19.33	Null	Predicted ORF from Assembly 19; removed from Assembly 20; restored based on transcription data; similar to orf19.7550 (1)	3.70182	3.30726
orf19.4215	FET34	Putative multicopper ferroxidase; expression greater in low iron and reduced in a fluconazole-resistant isolate; downregulated by Sfu1p; Hog1p; alkaline upregulated by Rim101p; ciclopirox olamine; ketoconazole and hypoxia induced	3.69326	2.95886
orf19.5288	IFE2	Putative alcohol dehydrogenase; decreased expression in hyphae compared to yeast-form cells; Efg1p- regulated; fluconazole-induced; Hog1p-induced; increased expression in response to prostaglandins	3.66482	6.18173
orf19.254	Null	Predicted ORF in Assemblies 19; 20 and 21; Hog1p-downregulated	3.65648	3.19944
orf19.868	ADAEC	Protein of unknown function; transcription is specific to white cell type	3.63469	3.49334
orf19.699	Null	Biofilm-induced gene	3.54873	6.89114
orf19.4886	Null	Putative adhesin-like protein; Hap43p- repressed gene	3.46204	5.27472
orf19.255	ZCF1	Predicted zinc-cluster protein; possibly transcriptionally regulated upon hyphal formation; late- stage biofilm-induced; intron in 5'-UTR; mutants display decreased colonization of mouse kidneys	3.38291	3.54038
orf19.2021	HGT8	High-affinity glucose transporter of the major facilitator superfamily; 20 members in the C. albicans glucose transporter family; 12 probable membrane- spanning segments; gene has intron; expressed in rich medium; biofilm-induced	3.37194	5.52829
orf19.3932.1	Null	Has domain(s) with predicted nucleic acid binding, nucleotide binding activity (1)	3.32103	2.92648
orf19.7381	AHR1	Zinc-finger transcription factor involved in regulation of adhesion genes; involved in white-opaque switch; forms complex with Mcm1p; null mutant displays sensitivity to 5-fluorocytosine and to lithium chloride	3.29183	8.88217
orf19.4309	GRP2	Methylglyoxal reductase; regulation associated with azole resistance; induced in core stress response or by oxidative stress (via Cap1p); fluphenazine; benomyl; or with long term fluconazole treatment; Hap43p- induced; antigenic in humans	3.22336	2.65926
orf19.6202	RBT4	Protein similar to plant pathogenesis- related proteins; required for virulence in mouse systemic and rabbit corneal infections; not required for filamentation; mRNA binds to She3p and is localized to hyphal tips; Hap43p-induced gene	3.18446	3.04144
orf19.1863	Null	Has domain(s) with predicted Rho guanyl- nucleotide exchange factor activity; role in regulation of Rho protein signal transduction and intracellular localization	3.14444	2.51285
orf19.5079	CDR4	Putative transporter of ATP-binding cassette (ABC) superfamily; biofilm; fluconazole; Sfu1p; Hog1p; core stress response induced; caspofungin repressed; fluconazole resistance is not affected by mutation or correlated with expression	3.11544	6.17038
orf19.4526	HSP30	Putative heat shock protein; fluconazole- downregulated; amphotericin B induced	3.11167	2.78976
orf19.3836	Null	Ortholog(s) have cytoplasm localization	3.08565	2.86102
orf19.2164.1	MFA1	a-factor mating pheromone; produced in opaque MTLa cells; required for mating competence of MTLa cells, but not MTLalpha; induced by alpha-factor (1)	3.06727	4.67272
orf19.23	RTA3	Similar to S. cerevisiae Rta1p (role in 7- aminocholesterol resistance) and Rsb1p (flippase); putative membrane protein; putative drug-responsive regulatory site; induced by fluphenazine; estradiol; ketoconazole; caspofungin	2.90176	5.74424
orf19.6837	FMA1	Protein similar to oxidoreductases; transcription is upregulated in response to treatment with ciclopirox olamine; upregulation correlates with clinical development of fluconazole resistance	2.85655	4.36888
orf19.6888	Null	Protein with Gal4p-like DNA-binding domain; gene transcription regulated by Mig1p and Tup1p	2.84661	2.52132
orf19.3869	Null	Predicted ORF in Assemblies 19; 20 and 21; regulated by Tsa1p; Tsa1Bp in minimal media at 37 deg; shows colony morphology-related gene regulation by Ssn6p	2.78796	3.13701
orf19.2344	ASR1	Putative heat shock protein; transcription regulated by cAMP; osmotic stress; ciclopirox olamine; ketoconazole; negatively regulated by Cyr1p; Ras1p; colony morphology-related regulation by Ssn6p; stationary phase enriched; Hap43p-induced	2.71561	3.92638
orf19.3801	FAV1	Protein with weak similarity to S. cerevisiae Fus2p; induced by alpha pheromone mating factor in MTLa/MTLa opaque cells	2.68876	2.12428
orf19.851	Null	Protein of unknown function; transcription is negatively regulated by Rim101p; negatively modulates intracellular ATP levels during the development of azole resistance; induced by Ca(2+) in a calcineurin-dependent manner	2.6658	5.71182
orf19.5076.1	Null	Ortholog of C. parapsilosis CDC317 : CPAR2_804320, Candida tenuis NRRL Y-1498 : CANTEDRAFT_114112, Debaryomyces hansenii CBS767 : DEHA2G14938g and Candida orthopsilosis Co 90-125 : CORT_0A04360 (1)	2.66373	2.44055
orf19.5342.2	Null	Protein of unknown function; protein newly produced during adaptation to the serum (1)	2.59888	4.03056
orf19.3441	FRP6	Putative ammonia transport protein; transcription is regulated by Nrg1p and Tup1p; regulated by Ssn6p; upregulated in the presence of human neutrophils; planktonic growth-induced gene	2.59065	2.36141
orf19.2296	Null	Protein with similarity to mucins; ketoconazole-induced; fluconazole-downregulated; mRNA abundance increased in a cyr1 mutant than in wild type; colony morphology-related gene regulation by Ssn6p; late- stage biofilm-induced	2.55813	2.56305
orf19.3160	HSP12	Heat-shock protein; induced upon osmotic/oxidative/cadmium stress; fluphenazine treatment; low iron; CDR1 and CDR2 overexpression; or ssn6 or ssk1 homozygous null mutation; overexpression increases resistance to farnesol and azoles	2.53914	3.15174
orf19.1862	Null	Possible stress protein; increased transcription associated with CDR1 and CDR2 overexpression or fluphenazine treatment; transcription regulated by Sfu1p; Nrg1p; Tup1p; stationary phase enriched protein	2.5293	2.01527
orf19.1868	RNR22	Putative ribonucleoside diphosphate reductase; shows colony morphology-related gene regulation by Ssn6p; RNA abundance regulated by tyrosol and cell density; Hap43p-repressed gene; biofilm- and planktonic growth-induced	2.47703	5.58223
orf19.5863	Null	Ortholog of <i>Debaryomyces hansenii CBS767</i> : DEHA2B08404g; <i>Candida dubliniensis CD36 </i> : CD36_84160; <i>Pichia stipitis Pignal</i> : PICST_67031 and <i>Candida tropicalis MYA-3404</i> : CTRG_02325	2.46542	3.56391
orf19.7311	Null	Ortholog of <i>C. parapsilosis CDC317</i> : CPAR2_701410; <i>Candida dubliniensis CD36 </i> : CD36_34545; <i>Candida orthopsilosis Co 90-125</i> : CORT0G01580 and <i>Candida tropicalis MYA-3404</i> : CTRG_05939	2.4295	2.03158
orf19.5210	Null	Hap43p-repressed gene; possibly an essential gene; disruptants not obtained by UAU1 method	2.39085	3.81815
orf19.3618	YWP1	Secreted yeast cell wall protein; possible role in dispersal in host; mutation causes increased adhesion and biofilm formation; stable propeptide; regulated by growth phase; phosphate; Ssk1p; Ssn6p; Efg1p; Efh1p; Hap43p; mRNA binds to She3p	2.37222	2.80436
orf19.4689	PGA57	Putative GPI-anchored protein; Hap43p- induced gene	2.36322	2.56813
orf19.2989	GOR1	Ortholog(s) have glyoxylate reductase activity; role in glyoxylate catabolic process and cytosol; mitochondrion; nucleus localization	2.32431	3.42479
orf19.2892	Null	Ortholog of <i>C. parapsilosis CDC317</i> : CPAR2_501110; <i>Candida tenuis NRRL Y-1498</i> : CANTEDRAFT_119393; <i>Debaryomyces hansenii CBS767</i> : DEHA2E08976g and <i>Candida dubliniensis CD36 </i> : CD36_45910	2.31938	2.18305
orf19.2165	Null	Predicted ORF in Assemblies 19; 20 and 21; induced by nitric oxide	2.30745	4.28213
orf19.85	GPX2	Similar to glutathione peroxidase; expression greater in high iron; alkaline upregulated by Rim101p; transcriptionally induced by alpha factor or interaction with macrophage; regulated by Efg1p; caspofungin repressed	2.28478	3.68377
orf19.2020	HGT6	Putative high-affinity major facilitator superfamily glucose transporter; 20 family members; 12 probable membrane-spanning segments; core stress response; fluconazole-induced; biofilm-induced; induced in oralpharyngeal candidasis	2.278	4.14027
orf19.3931.1	Null	Pseudogene; added to Assembly 21 based on comparative genome analysis (1)	2.27372	4.29421
orf19.4055	Null	Protein similar to S. cerevisiae Ybr075wp; transposon mutation affects filamentous growth; clade- associated gene expression	2.27372	2.29421
orf19.6817	FCR1	Zinc cluster transcription factor; negative regulator of fluconazole; ketoconazole; brefeldin A resistance; transposon mutation increases filamentous growth; partially suppresses S. cerevisiae pdr1 pdr3 mutant fluconazole sensitivity	2.26283	3.86353
orf19.2972	PDE2	Cyclic nucleotide phosphodiesterase; high affinity; role in moderating signaling via cAMP; required for wild-type virulence; hyphal growth; switching; and cell wall; but not for pseudohyphal growth; expressed shortly after hyphal induction	2.23538	2.41841
orf19.3007.2	Null	Ortholog of <i>C. parapsilosis CDC317</i> : CPAR2_108520; <i>Candida tenuis NRRL Y-1498</i> : CANTEDRAFT_100285; <i>Debaryomyces hansenii CBS767</i> : DEHA2G15774g and <i>Candida dubliniensis CD36 </i> : CD36_02950	2.20968	2.17736
orf19.1782.1	Null	Protein of unknown function; ORF added to Assembly 21 based on comparative genome analysis; has intron (1)	2.0893	2.43171
orf19.5785	Null	Predicted ORF in Assemblies 19; 20 and 21; greater mRNA abundance observed in a cyr1 or ras1 homozygous null mutant than in wild type; induced by nitric oxide	2.06392	2.1742
Notes:
1.Gene names and descriptions were copied from the CGD database (http://www.candidagenome.org/).
2. Null, no standard name.
3.Log2(White/Gray)=Log2 Ratio(RPKM value of White/RPKM value of Gray);Log2(White/Opaque)=Log2 Ratio(RPKM value of White/RPKM value of Opaque), and so on.
4. RPKM, reads per kilobase per million of mapped reads.

## Sheet: Gray specific
Genes enriched only in gray cells
GeneID	Gene name	Description	Log2(Gray/White)	Log2(Gray/Opaque)
orf19.3378	Null	Predicted ORF in Assemblies 19; 20 and 21; regulated by Tsa1p; Tsa1Bp in minimal media at 37 deg	9.32433	2.1167
orf19.3117	CSA2	Extracellular-associated protein; downregulated by Rim101p at pH 8; regulated by Tsa1p; Tsa1Bp in minimal media at 37 deg; induced by ketoconazole and nitric oxide; Hap43p-induced	8.54169	2.68939
orf19.5933	Null	Predicted ORF in Assemblies 19; 20 and 21; increased transcription is observed upon benomyl treatment	8.16903	2.44592
orf19.849	Null	Ortholog(s) have role in protein N-linked glycosylation; protein O-linked glycosylation; response to stress	7.53828	5.32293
orf19.3664	HSP31	Putative 30 kda heat shock protein; repressed during the mating process	7.36652	7.07577
orf19.2475	PGA26	GPI-anchored adhesin-like protein of the cell wall; role in cell wall integrity; required for normal virulence; transcriptionally regulated by iron; expression greater in high iron; induced during cell wall regeneration; Hap43p-repressed	6.73255	4.3178
orf19.6169	ATO1	Putative fungal-specific transmembrane protein; induced by Rgt1p	6.41577	4.76914
orf19.3376	Null	Ortholog of <i>Candida albicans WO-1</i> : CAWG_03459	6.08603	2.65231
orf19.7447	JEN1	Lactate transporter; transcriptionally induced by lactic acid; activated by Cat8p; alkaline downregulated by Rim101p; localizes to plasma membrane; similar to S. cerevisiae Jen1p	6.05884	3.10912
orf19.5172	LIP9	Secreted lipase; member of a lipase gene family whose members are expressed differentially in response to carbon source and during infection; may have a role in nutrition and/or in creating an acidic microenvironment	5.98337	5.63372
orf19.7362	SKN1	Protein with predicted role in beta-1;6- glucan synthesis; probable N-glycosylated type II membrane protein; transcription and change in mRNA length induced by yeast-hyphal transition; transcription induced by Rim101p or caspofungin	5.60477	2.47055
orf19.6200	Null	Oral infection upregulated gene; mutant has reduced capacity to damage oral epithelial cells	5.24788	3.31327
orf19.4612	Null	Hap43p-repressed gene	4.97104	2.06885
orf19.921	HMS1	Transcriptional regulator required for morphogenesis induced by elevated temperature or Hsp90 compromise; acts downstream of Pcl1p	4.90073	4.55109
orf19.4773	AOX2	Alternative oxidase; induced by antimycin A; some oxidants; growth- and carbon-source-regulated; one of two isoforms (Aox1p and Aox2p); involved in cyanide- resistant respiratory pathway that is absent from S. cerevisiae; Hap43p-repressed	4.35806	2.7331
orf19.3219	Null	Ortholog(s) have role in proton transport	3.90349	3.14127
orf19.3529	ABP2	Putative alpha-actinin-like protein; induced in response to alpha pheromone in SpiderM medium	3.48484	3.10565
orf19.3969	SFL2	Probable transcription factor required for filamentous growth; required for virulence in an RHE model but not in mouse systemic infection; upregulated upon RHE infection but C. dubliniensis ortholog is not upregulated	3.38559	5.08034
orf19.3777	Null	Ortholog(s) have structural constituent of ribosome activity and mitochondrial large ribosomal subunit localization	3.37013	3.75745
orf19.3448	Null	Predicted ORF in Assemblies 19; 20 and 21; ketoconazole-repressed	3.23418	8.2557
orf19.3984	Null	Protein of unknown function; induced in core caspofungin response; expression upregulated in an ssr1 null mutant; induced by nitric oxide independent of Yhb1p	3.08412	2.02172
orf19.3968	Null	Biofilm- and planktonic growth-induced gene	3.0482	3.02048
orf19.1486	Null	Late-stage biofilm-induced gene; regulated by Sef1p-; Sfu1p-; and Hap43p	3.0026	2.96643
orf19.3475	Null	Described as a Gag-related protein; hyphal induced; downregulation correlates with clinical development of fluconazole resistance; repressed by nitric oxide; 17-beta-estradiol; ethynyl estradiol	2.93943	2.48558
orf19.1348	Null	Ortholog of <i>Candida dubliniensis CD36 </i> : CD36_22500; <i>Candida tropicalis MYA-3404</i> : CTRG_01825 and <i>Candida albicans WO-1</i> : CAWG_05921	2.85556	2.82784
orf19.570	IFF8	Putative GPI-anchored adhesin-like protein; decreased transcription is observed in an azole-resistant strain that overexpresses MDR1	2.79953	3.50877
orf19.2197	Null	Has domain(s) with predicted N;N- dimethylaniline monooxygenase activity; NADP binding; flavin adenine dinucleotide binding activity and role in oxidation-reduction process	2.78517	2.34241
orf19.7303	Null	Ortholog of <i>Candida dubliniensis CD36 </i> : CD36_34495; <i>Candida tropicalis MYA-3404</i> : CTRG_05947 and <i>Candida albicans WO-1</i> : CAWG_02181	2.69509	2.59337
orf19.3934	CAR1	Arginase involved in arginine catabolism; transcription regulated by Nrg1p; Mig1p; and Tup1p; colony morphology-related regulation by Ssn6p; alkaline upregulated; protein decreased in stationary phase; biofilm-induced; sumoylation target	2.69412	2.04966
orf19.5114.1	Null	Ortholog of C. dubliniensis CD36 : Cd36_02630, C. parapsilosis CDC317 : CPAR2_206910, Candida tenuis NRRL Y-1498 : cten_CGOB_00051 and Pichia stipitis Pignal : psti_CGOB_00173 (1)	2.66752	4.37098
orf19.3642	SUN41	Cell wall glycosidase involved in biofilm formation and cell separation; possibly secreted; hypoxia and hyphal induced; caspofungin repressed; Efg1p; Cph1p regulated; O-glycosylation; potential Kex2p substrate; 9 5' E-boxes; 5'-UTR intron;	2.66571	3.02155
orf19.7586	CHT3	Major chitinase; secreted; functional homolog of S. cerevisiae Cts1p; 4 N-glycosylation motifs; possible O-mannosylation; putative signal peptide; hyphal- repressed; farnesol upregulated in biofilm; regulated by Efg1p; Cyr1p; Ras1p	2.63686	4.49241
orf19.5284	Null	Ortholog of <i>Candida albicans WO-1</i> : CAWG_01866	2.63317	2.02048
orf19.2756	Null	Ortholog(s) have HDEL sequence binding activity; role in ER to Golgi vesicle-mediated transport; protein retention in ER lumen and Golgi apparatus; integral to endoplasmic reticulum membrane localization	2.60535	2.18531
orf19.6937	PTR2	Putative oligopeptide transporter; regulated by Stp2p and Stp3p; transcriptionally induced upon phagocytosis by macrophage; downregulated by Rim101p at pH 8; biofilm-induced	2.59149	3.01012
orf19.6350	Null	Ortholog of <i>Candida dubliniensis CD36 </i> : CD36_11890 and <i>Candida albicans WO-1</i> : CAWG_00170	2.50072	2.07707
orf19.6277	Null	Has domain(s) with predicted phosphatidylinositol binding activity and role in cell communication	2.44206	2.4021
orf19.6070	ENA2	Putative sodium transporter; transcription upregulated in response to ciclopirox olamine; alkaline upregulated by Rim101p; repressed upon high-level peroxide stress; upregulated in oral candidiasis clinical isolates; possibly essential gene	2.39338	2.76491
orf19.4947	Null	Mitochondrial membrane protein of unknown function	2.38883	2.00203
orf19.7017	YOX1	Putative homeodomain-containing transcriptional repressor; periodic mRNA expression; peak at cell-cycle G1/S phase	2.29461	2.85005
orf19.1505	Null	Ortholog(s) have cytoplasm localization	2.10167	2.53156
orf19.3476	Null	Ortholog(s) have protein serine/threonine kinase activity	2.08716	2.59519
orf19.6139	FRE7	Copper-regulated cupric reductase similar to Fre10p; transcription is downregulated in response to treatment with ciclopirox olamine or 17-beta-estradiol; transcriptionally induced by alkaline conditions or interaction with macrophage	2.05526	2.62663
orf19.1724	Null	Protein of unknown function; induced by nitric oxide independent of Yhb1p	2.0482	3.02048
orf19.6140	FRE30	Protein with similarity to ferric reductases; downregulated in response to amphotericin B; estradiol; or ciclopirox olamine; and upregulated by interaction with macrophage; un-merged from orf19.6139 in a revision of Assembly 21	2.00041	2.60534
Notes:
1.Gene names and descriptions were copied from the CGD database (http://www.candidagenome.org/).
2. Null, no standard name.
3.Log2(Gray/White)=Log2 Ratio(RPKM value of Gray/RPKM value of White);Log2(Gray/Opaque)=Log2 Ratio(RPKM value of Gray/RPKM value of Opaque).
4. RPKM, reads per kilobase per million of mapped reads.

## Sheet: Opaque specific
Genes enriched only in opaque cells
GeneID	Gene name	Description	Log2(Opaque/White)	Log2(Opaque/Gray)
orf19.1671.1	Null	Predicted ORF added to Assembly 21 based on sequence re-analysis (1)	12.5808	10.1541
orf19.1370	Null	Predicted ORF in Assemblies 19; 20 and 21; expression is regulated upon white-opaque switching; transcription is repressed in response to alpha pheromone in SpiderM medium	12.3662	9.31797
orf19.5714	SAP1	Secreted aspartyl proteinase; acts in utilization of protein as nitrogen source; assessment of virulence role complicated by URA3 effects; regulated by growth phase; alpha-pheromone; produced by opaque cells	11.7215	9.47344
orf19.4934	OP4	Ala- Leu- and Ser-rich protein; secreted; N- terminal hydrophobic region; possible glycosylation; transcribed specifically in opaque-phase cells; repressed by alpha pheromone in opaque MTLa homozygotes; fluconazole- induced	10.938	3.85634
orf19.4884	WOR1	Transcriptional regulator ("master switch") of white-opaque phenotypic switching; required to establish and maintain the opaque state; opaque- specific; nuclear; regulates its own expression; suggested role in regulation of adhesion factors	10.8705	9.0149
orf19.4599	PHO89	Putative phosphate permease; expression is regulated upon white-opaque switching; alkaline upregulated by Rim101p; induced upon biofilm formation; possibly adherence-induced	10.7454	4.52279
orf19.5303	PGA30	GPI-anchored protein of cell wall	10.3187	2.47995
orf19.2787	PRY1	Extracellular protein; transcription is opaque specific; transcription is repressed in response to alpha pheromone in SpiderM medium; possibly an essential gene; disruptants not obtained by UAU1 method	9.79204	4.61455
orf19.5728	Null	Has domain(s) with predicted electron carrier activity; heme binding; iron ion binding; oxidoreductase activity; acting on paired donors and with incorporation or reduction of molecular oxygen; <a href%3D"#GOsection">more</a>	9.56688	6.51868
orf19.1541	Null	Protein not essential for viability; transcription is repressed in response to alpha pheromone in SpiderM medium	9.56216	4.38027
orf19.2449	Null	Putative adhesin-like protein; macrophage- induced gene	9.32566	7.5894
orf19.6274	PBR1	Protein required for cohesion; adhesion; and biofilm formation; induced by alpha pheromone in white cells; fluconazole-induced	9.01924	4.51161
orf19.7071	FGR2	Protein similar to phosphate transporters; transposon mutation affects filamentous growth; expression is regulated upon white-opaque switching	9.01128	8.96308
orf19.4972	Null	Putative transcription factor with zinc finger DNA-binding motif	9.00214	2.37801
orf19.1171	Null	Ortholog of <i>C. parapsilosis CDC317</i> : CPAR2_208080; <i>Candida tenuis NRRL Y-1498</i> : CANTEDRAFT_120956; <i>Debaryomyces hansenii CBS767</i> : DEHA2F24508g and <i>Candida dubliniensis CD36 </i> : CD36_10780	8.98572	9.17852
orf19.2460	Null	Predicted ORF in Assemblies 19; 20 and 21; exogenously expressed protein is a substrate for Kex2p processing in vitro; transcription is repressed in response to alpha pheromone in SpiderM medium	8.77442	3.65297
orf19.3902	Null	Predicted ORF in Assemblies 19; 20 and 21; decreased transcription is observed upon fluphenazine treatment or in an azole-resistant strain that overexpresses CDR1 and CDR2	8.73422	2.82679
orf19.4072	IFF6	Putative GPI-anchored adhesin-like protein; opaque-specific transcription; macrophage-induced gene; Hap43p-repressed gene	8.61711	8.13827
orf19.935	AGA1	Protein with some similarity to agglutinin subunit; expression is regulated upon white-opaque switching	8.19162	4.29542
orf19.467	Null	Ortholog of <i>C. parapsilosis CDC317</i> : CPAR2_202450; <i>Debaryomyces hansenii CBS767</i> : DEHA2F14476g; <i>Candida dubliniensis CD36 </i> : CD36_29160 and <i>Pichia stipitis Pignal</i> : PICST_68514	8.03688	6.95254
orf19.1655	PXP2	Putative acyl-CoA oxidase; enzyme of fatty acid beta-oxidation; induced during macrophage infection; expression is opaque specific; has putative peroxisome targeting signal	7.61756	5.96055
orf19.4654	Null	Ortholog of <i>Candida dubliniensis CD36 </i> : CD36_41320 and <i>Candida albicans WO-1</i> : CAWG_03651	7.56429	7.51609
orf19.356	GTT13	Putative glutathione S-transferase; opaque- specific transcription; transcription is repressed in response to alpha pheromone in SpiderM medium	7.54578	4.69022
orf19.984	PHO8	Putative repressible vacuolar alkaline phosphatase; transcription is positively regulated by Rim101p; regulated by Tsa1p; Tsa1Bp in minimal media at 37 deg; possibly adherence-induced	7.42575	3.29954
orf19.4279	MNN1	Putative alpha-1;3-mannosyltransferase; a component of mannosyltransferase complex; transcription negatively regulated by Rim101p; transcription elevated in chk1 and nik1 null mutants; but not in sln1 null mutant; biofilm-induced gene	7.31278	6.26458
orf19.6484	Null	Ortholog of <i>C. parapsilosis CDC317</i> : CPAR2_808370; <i>Candida dubliniensis CD36 </i> : CD36_72070; <i>Candida orthopsilosis Co 90-125</i> : CORT0C00800 and <i>Candida albicans WO-1</i> : CAWG_05577	7.28039	3.42483
orf19.5144	PGA28	Protein similar to S. cerevisiae Wsc2p; which has roles in stress- and cell-wall-related processes; predicted Kex2p substrate; putative GPI- anchored adhesin-like protein	7.16932	7.15764
orf19.893	PGA17	Putative GPI-anchored protein; exogenously expressed protein substrate for Kex2p processing in vitro; transcription repressed in response to alpha pheromone in SpiderM medium; macrophage-induced gene; induced in oralpharyngeal candidiasis	7.09535	4.41155
orf19.5735.3	Null	null	7.01071	5.96251
orf19.7597	PGA12	Putative GPI-anchored protein	6.95846	4.91025
orf19.4189	Null	Has domain(s) with predicted hydrolase activity	6.9306	8.46736
orf19.2941	SCW4	Putative cell wall protein; exogenously expressed protein is a substrate for Kex2p processing in vitro; expression is regulated upon white-opaque switching; alkaline downregulated; possibly essential gene (UAU1 method); biofilm-induced	6.92758	4.44197
orf19.6224	Null	Has domain(s) with predicted role in response to stress and integral to membrane localization	6.92657	6.46333
orf19.853	SAP99	Putative secreted aspartyl protease; possible Kex2p substrate; expression greater in low iron; repressed by alpha pheromone in SpiderM medium; possibly essential gene (by UAU1 method); regulated by Sef1p; Sfu1p; and Hap43p	6.64314	6.19308
orf19.6998	GTT1	Putative glutathione S-transferase; downregulated upon adherence to polystyrene; regulated upon white-opaque switching; induced in the presence of human neutrophils; oxidative stress-induced via Cap1p; regulated by Gcn2p; Gcn4p	6.61768	2.59985
orf19.4509	Null	Ortholog of <i>Candida albicans WO-1</i> : CAWG_04199	6.61268	4.24255
orf19.1321	HWP1	Hyphal cell wall protein; covalently crosslinked to epithelial cells by host transglutaminase; opaque- and a-specific; alpha-factor induced; at MTLa side of conjugation tube; assessment of virulence role complicated by URA3 effects	6.58231	4.53411
orf19.7455	Null	Ortholog of <i>Candida dubliniensis CD36 </i> : CD36_86630; <i>Candida tropicalis MYA-3404</i> : CTRG_05698 and <i>Candida albicans WO-1</i> : CAWG_02976	6.57204	3.64937
orf19.1539	Null	Predicted ORF in Assemblies 19; 20 and 21; highly induced upon biofilm formation	6.22377	3.99723
orf19.2847.1	Null	Pseudogene; formerly an ORF Predicted by Annotation Working Group that was subsequently removed from Assembly 20 (1)	6.005	4.37183
orf19.938	Null	Ortholog of <i>C. parapsilosis CDC317</i> : CPAR2_304000; <i>Debaryomyces hansenii CBS767</i> : DEHA2E12408g; <i>Candida dubliniensis CD36 </i> : CD36_50520 and <i>Pichia stipitis Pignal</i> : PICST_33508	5.89985	2.26668
orf19.5975	TRY4	Putative zinc finger DNA-binding transcription factor; fluconazole-downregulated; expression regulated during planktonic growth; expression upregulated in an ssr1 mutant; required for yeast cell adherence to silicone substrate	5.74321	5.56948
orf19.2652	TEF4	Putative translation elongation factor; genes encoding ribosomal subunits; translation factors; and tRNA synthetases are downregulated upon phagocytosis by murine macrophage	5.69142	2.80449
orf19.5503	Null	Putative protein of unknown function; transcription is upregulated in clinical isolates from HIV+ patients with oral candidiasis	5.63916	6.43895
orf19.6518	Null	Has domain(s) with predicted aldehyde dehydrogenase [NAD(P)+] activity and role in cellular aldehyde metabolic process; oxidation-reduction process	5.62107	4.33408
orf19.510	Null	Ortholog of <i>C. parapsilosis CDC317</i> : CPAR2_202120; <i>Debaryomyces hansenii CBS767</i> : DEHA2F21164g; <i>Candida dubliniensis CD36 </i> : CD36_29540 and <i>Pichia stipitis Pignal</i> : PICST_64054	5.53684	2.55789
orf19.4507	Null	Hap43p-repressed gene	5.24689	4.02876
orf19.5169	Null	Ortholog(s) have cytosol; nucleus localization	5.19329	2.48396
orf19.2253	Null	Predicted ORF in Assemblies 19; 20 and 21; expression is regulated upon white-opaque switching; transcription is repressed in response to alpha pheromone in SpiderM medium	5.14292	3.58883
orf19.5392	NGT1	N-acetylglucosamine (GlcNAc)-specific transporter; role in GlcNAc (but not serum) induced hyphal growth; localizes to plasma membrane; induced by GlcNAc; macrophage engulfment; 12 transmembrane; major facilitator superfamily	5.12364	2.70278
orf19.4653	Null	Transcriptionally regulated by iron; expression greater in low iron; similar to GPI-linked cell- wall proteins	5.11518	3.48202
orf19.1996	CHA1	Similar to catabolic serine/threonine dehydratases; negatively regulated by Rim101p; expression greater in low iron; regulated on white-opaque switching; filament induced; transposon mutation affects filamentous growth; biofilm-induced	5.00789	2.34721
orf19.6487	Null	Ortholog of <i>C. parapsilosis CDC317</i> : CPAR2_808350; <i>Candida dubliniensis CD36 </i> : CD36_72060; <i>Candida orthopsilosis Co 90-125</i> : CORT0C00820 and <i>Candida albicans WO-1</i> : CAWG_05575	4.93994	2.9742
orf19.10	ALK8	Alkane-inducible cytochrome P450; catalyzes hydroxylation of lauric acid to hydroxylauric acid; overproduction causes fluconazole resistance in a wild- type background and causes multidrug resistance in a cdr1 cdr2 double mutant background	4.86186	5.94831
orf19.1430	Null	Ortholog of <i>C. parapsilosis CDC317</i> : CPAR2_402120; <i>Lodderomyces elongisporus NRLL YB- 4239</i> : LELG_04437; <i>Candida dubliniensis CD36 </i> : CD36_43870 and <i>Candida orthopsilosis Co 90-125</i> : CORT0E02170	4.83698	5.29574
orf19.1932	CFL4	C-terminus similar to ferric reductases; expression high in low iron; transcription negatively regulated by Sfu1p; ciclopirox olamine induced; shows colony morphology-related gene regulation by Ssn6p; Hap43p- repressed; Sef1p-regulated	4.83036	5.73031
orf19.2247	Null	Ortholog of <i>C. parapsilosis CDC317</i> : CPAR2_406700; <i>Candida tenuis NRRL Y-1498</i> : CANTEDRAFT_127772; <i>Candida dubliniensis CD36 </i> : CD36_21220 and <i>Candida orthopsilosis Co 90-125</i> : CORT0C06120	4.65999	3.61178
orf19.7521	REP1	Protein involved in negative regulation of MDR1 transcription; mutants show increased resistance to azole drugs	4.64903	4.2669
orf19.6420	PGA13	GPI-anchored cell wall protein involved in cell wall synthesis; required for normal cell surface properties; induced in oralpharyngeal candidasis	4.61193	4.36578
orf19.6336	PGA25	Putative GPI-anchored adhesin-like protein; fluconazole-downregulated; induced in oralpharyngeal candidasis	4.59821	3.40592
orf19.720	GST3	Putative glutathione S-transferase; expression is regulated upon white-opaque switching; upregulated in the presence of human neutrophils; peroxide- induced; induced in response to alpha pheromone in SpiderM medium	4.53446	2.2742
orf19.852	SAP98	Glycosyl-phosphatidylinositol-anchored aspartic endopeptidase; regulated by Gcn2p and Gcn4p; expressed only in opaque MTLa/MTLa cells	4.51747	4.26558
orf19.3499	Null	Secreted potein; Hap43p-repressed; fluconazole-induced; regulated by Tsa1p; Tsa1Bp under H2O2 stress conditions; transcriptionally activated by Mnl1p under weak acid stress	4.51601	3.11417
orf19.1562	Null	Late-stage biofilm-induced gene; transcription is repressed in response to alpha pheromone in SpiderM medium	4.50453	2.70891
orf19.3330.3	POX18	Protein not essential for viability; similar to Candida maltosa Pox18p; which is a peroxisomal protein; Assembly 21 sequence was updated based on comparative genome analysis and new sequence data; and allelic orf19.10841 was reinstated	4.45399	3.08385
orf19.2156	NAG1	Glucosamine-6-phosphate deaminase; N- acetylglucosamine utilization enzyme; required for normal hyphal growth and mouse virulence; converts glucosamine 6- P to fructose 6-P; reaction is reversible in vitro; gene and protein is GlcNAc-induced	4.44218	4.71393
orf19.6595	RTA4	Protein similar to S. cerevisiae Rsb1p; involved in fatty acid transport; transposon mutation affects filamentous growth; alkaline downregulated; caspofungin induced; possibly an essential gene; Hap43p- repressed	4.39841	2.16038
orf19.4121	Null	Has domain(s) with predicted role in acyl- CoA metabolic process	4.39157	2.05892
orf19.6001	SAP3	Secreted aspartyl proteinase; acts in utilization of protein as nitrogen source; assessment of virulence role complicated by URA3 effects; regulated by growth phase; produced by opaque phase cells; alpha- pheromone repressed	4.32753	5.80288
orf19.1124	Null	Late-stage biofilm-induced gene	4.30119	2.78011
orf19.6329	Null	Opaque-specific transcript; fluconazole- downregulated; induced in cyr1 mutant; induced in oralpharyngeal candidasis	4.19703	3.1025
orf19.742	ALD6	Putative aldehyde dehydrogenase; stationary phase enriched protein; expression regulated upon white- opaque switch; transcription is upregulated in both intermediate and mature biofilms	4.13255	5.05633
orf19.4424	PHO100	Putative inducible acid phosphatase; DTT- extractable and observed in culture supernatant under low- phosphate conditions; slight effect on murine virulence; induced on biofilm formation; virulence-group-correlated expression; N-glycosylated	4.06334	4.43018
orf19.999	GCA2	Predicted extracellular glucoamylase; promotes biofilm matrix formation; transcript induced by ketoconazole; possibly an essential gene; disruptants not obtained by UAU1 method	3.98656	3.97488
orf19.2738	SUL2	Putative sulfate transporter; transcription is negatively regulated by Sfu1p; induced upon biofilm formation; amphotericin B induced	3.90894	2.90324
orf19.2429	Null	Predicted ORF in Assemblies 19; 20 and 21; transcription is induced in response to alpha pheromone in SpiderM medium	3.90219	2.43895
orf19.4459	Null	Protein similar to S. cerevisiae Ynl234wp; which is a putative heme-binding stress-related protein; transposon mutation affects filamentous growth	3.83366	2.05642
orf19.6084	Null	Biofilm-induced gene	3.82934	2.15664
orf19.2157	DAC1	N-acetylglucosamine-6-phosphate (GlcNAcP) deacetylase; enzyme of N-acetylglucosamine utilization; required for wild-type hyphal growth and virulence in mouse systemic infection; gene and protein are GlcNAc- induced	3.82329	4.51076
orf19.6784	PGA32	Putative GPI-anchored adhesin-like protein; transcriptionally regulated by iron; expression greater in high iron	3.82256	2.73912
orf19.6805	Null	Ortholog of <i>S. cerevisiae</i> : YDR089W; <i>C. glabrata CBS138</i> : CAGL0C03696g; <i>C. parapsilosis CDC317</i> : CPAR2_808730 and <i>Candida tenuis NRRL Y-1498</i> : CANTEDRAFT_104690	3.69546	2.98638
orf19.1709	Null	Predicted ORF in Assemblies 19; 20 and 21; alkaline downregulated; shows colony morphology-related gene regulation by Ssn6p	3.656	2.73914
orf19.3626.1	Null	Ortholog of <i>C. parapsilosis CDC317</i> : CPAR2_406905 and <i>Candida orthopsilosis Co 90-125</i> : CORT0C06265	3.61268	3.56448
orf19.693	Null	Ortholog of <i>Candida dubliniensis CD36 </i> : CD36_32120	3.61268	3.56448
orf19.5820	UGA6	Putative GABA-specific permease; decreased transcription is observed upon benomyl treatment or in an azole-resistant strain that overexpresses MDR1	3.58231	3.41863
orf19.3306	Null	Ortholog(s) have four-way junction DNA binding activity; role in meiotic recombination checkpoint; synaptonemal complex assembly and lateral element localization	3.53022	2.68847
orf19.5124	RBR3	Cell wall adhesin-like protein; expression is repressed by Rim101p; possibly an essential gene; disruptants not obtained by UAU1 method	3.50778	3.60999
orf19.7512	Null	Has domain(s) with predicted electron carrier activity; heme binding; iron ion binding; oxidoreductase activity; acting on paired donors and with incorporation or reduction of molecular oxygen; <a href%3D"#GOsection">more</a>	3.38385	2.84991
orf19.535	RBR1	Glycosylphosphatidylinositol (GPI)-anchored cell wall protein required for filamentous growth at acidic pH; expression is repressed by Rim101p and activated by Nrg1p; Hap43p-induced gene	3.37387	6.57432
orf19.3621	Null	Possible pseudogene; similar to Ywp1p; ORF extended upstream from the initiating Met of orf19.3621 has a stop codon in the region corresponding to the Ywp1p signal peptide; disruption causes no apparent phenotype; no expression detected	3.34336	2.28734
orf19.6143	Null	Has domain(s) with predicted flavin adenine dinucleotide binding; long-chain-alcohol oxidase activity and role in oxidation-reduction process	3.3139	2.99457
orf19.1122	Null	Predicted ORF in Assemblies 19; 20 and 21; transcription is induced in response to alpha pheromone in SpiderM medium	3.28148	3.34875
orf19.3122	ARR3	Protein not essential for viability; similar to S. cerevisiae Arr3p; an arsenite transporter of the plasma membrane required for resistance to arsenic compounds; benomyl-induced; Gcn4p-regulated; Hap43p- repressed	3.26828	2.41939
orf19.7596	Null	Hap43p-repressed gene	3.13464	2.46494
orf19.1117	Null	Protein similar to Candida boidinii formate dehydrogenase; virulence-group-correlated expression; Hap43p-repressed gene	3.12458	2.82004
orf19.2317	Null	Predicted ORF in Assemblies 19; 20 and 21; transcription is induced in response to alpha pheromone in SpiderM medium	3.11178	3.24801
orf19.465	IFF9	Protein with similarity to Hyr1p; similar to GPI-linked cell-wall proteins; transcriptionally regulated by iron; expression greater in low iron; possibly an essential gene; disruptants not obtained by UAU1 method	3.09439	2.71648
orf19.1586	FGR22	Putative phosphatidylinositol-specific phospholipase C (PI-PLC); predicted type 2 membrane protein; no S. cerevisiae ortholog; role in; and regulated by; filamentation; Hap43p; almost identical to orf19.5797	3.06725	2.48853
orf19.7517	CHT1	Chitinase; putative N-terminal catalytic domain; has secretory signal sequence; lacks S/T region and N-glycosylation motifs of Chs2p and Chs3p; alkaline downregulated; expression not detected in yeast-form or hyphal cells	3.05247	3.25425
orf19.5826	Null	Has domain(s) with predicted amino acid transmembrane transporter activity; role in amino acid transmembrane transport and membrane localization	3.03426	4.24386
orf19.6731	Null	Predicted ORF in Assemblies 19; 20 and 21; transcription is repressed in response to alpha pheromone in SpiderM medium	3.01094	2.30991
orf19.5915	DUR35	Putative urea transporter	3.005	2.04991
orf19.532	RBR2	Cell wall protein; expression is repressed by Rim101p; expression is regulated upon white-opaque switching; transcription is repressed in response to alpha pheromone in SpiderM medium; macrophage-induced gene	2.95835	2.67568
orf19.4381	VTC3	Putative polyphosphate synthetase; downregulated in core caspofungin response; Hog1p-induced; transcription is opaque-specific; fungal-specific (no human or murine homolog)	2.8951	2.70528
orf19.4567	Null	Catechol 1;2-dioxygenase (1;2-CTD); involved in degradation of aromatic compounds	2.89191	3.25874
orf19.5585	SAP5	Secreted aspartyl proteinase; sap4 sap5 sap6 triple mutant is defective in utilization of protein as N source; assessment of virulence role complicated by URA3 effects; expressed during infection; mRNA is localized to hyphal tip via She3p	2.81062	3.39045
orf19.5519	GCV1	Putative T subunit of glycine decarboxylase; transcription is negatively regulated by Sfu1p	2.76276	2.16289
orf19.3277	Null	Ortholog of <i>Candida dubliniensis CD36 </i> : CD36_25855 and <i>Candida albicans WO-1</i> : CAWG_01437	2.75019	2.02391
orf19.4568	ZCF25	Putative transcription factor with zinc cluster DNA-binding motif	2.73842	4.16085
orf19.3885	Null	Has domain(s) with predicted N- acetyltransferase activity and role in metabolic process	2.71578	2.8375
orf19.2125	Null	GlcNAc-induced protein	2.65892	2.9662
orf19.5170	ENA21	Predicted ORF similar to S. cerevisiae sodium transporters Ena1p and Ena5p; Gcn4p-regulated; flucytosine; amphotericin B; or ketoconazole-induced; osmotic stress-induced; overlaps orf19.5170.1; which is annotated as a blocked reading frame	2.64546	3.77889
orf19.3981	MAL31	Putative high-affinity maltose transporter; transcription is upregulated in clinical isolates from HIV+ patients with oral candidiasis; alkaline upregulated	2.61268	2.36654
orf19.7495	Null	Predicted ORF in Assemblies 19; 20 and 21; induced by nitric oxide	2.61041	2.29013
orf19.413	Null	Transcription is positively regulated by Sfu1p	2.601	2.73221
orf19.6834.10	TAR1	Ortholog of S. cerevisiae Tar1p; encoded within the 25S rRNA gene on the opposite strand; transcription is positively regulated by Tbf1p	2.47832	2.00233
orf19.4377	KRE1	Predicted GPI-anchor; role in 1;6-beta-D- glucan biosynthesis; production in S. cerevisiae increases glucan content and complements killer toxin sensitivity of kre1 mutant; possible N-linked glycosylation; caspofungin and biofilm induced	2.44276	2.70388
orf19.5762	PGA61	Putative GPI-anchored protein	2.4349	4.32529
orf19.3784	Null	Ortholog of <i>Candida dubliniensis CD36 </i> : CD36_44580 and <i>Candida albicans WO-1</i> : CAWG_03321	2.40196	2.46923
orf19.7513	ALK2	N-Alkane inducible cytochrome P450	2.38229	2.05686
orf19.2591	Null	Ortholog(s) have adenosylmethionine-8-amino- 7-oxononanoate transaminase activity and role in biotin biosynthetic process	2.34965	2.30144
orf19.4833	MLS1	Malate synthase; glyoxylate cycle enzyme; no mammalian homolog; transcription induced upon phagocytosis by macrophage; regulated upon white-opaque switching; biofilm-repressed; strong oxidative stress induced; stationary phase enriched	2.34616	2.03093
orf19.1106	Null	Protein with Mob2p-dependent hyphal regulation; fluconazole-induced	2.3146	4.1029
orf19.6254	ANT1	Ortholog(s) have adenine nucleotide transmembrane transporter activity; role in ATP transport; fatty acid beta-oxidation; peroxisome organization and integral to peroxisomal membrane localization	2.26111	2.21291
orf19.1342	SHM1	Mitochondrial serine hydroxymethyltransferase; complements the glycine auxotrophy of an S. cerevisiae shm1 null shm2 null gly1-1 triple mutant; protein present in exponential and stationary growth phase yeast cultures	2.19612	2.15605
orf19.4394	Null	Predicted ORF in Assemblies 19; 20 and 21; transcription is induced in response to alpha pheromone in SpiderM medium	2.10892	2.23825
orf19.1715	IRO1	Putative transcription factor; role in iron utilization; pathogenesis; both IRO1 and adjacent URA3 are mutated in strain CAI4; suppresses S. cerevisiae aft1 mutant low-iron growth defect; hyphal-induced; reports differ about iron regulation	2.09306	2.09785
orf19.7606	Null	Ortholog of <i>Candida dubliniensis CD36 </i> : CD36_35262; <i>Candida tropicalis MYA-3404</i> : CTRG_05848 and <i>Candida albicans WO-1</i> : CAWG_02290	2.08661	2.30144
orf19.657	SAM2	S-adenosylmethionine synthetase; localizes to surface of hyphal cells; but not yeast-form cells; possible biofilm-induced expression (reports differ); alkaline upregulated; Hog1p-induced; farnesol- downregulated	2.01354	2.06677
Notes:
1.Gene names and descriptions were copied from the CGD database (http://www.candidagenome.org/).
2. Null, no standard name.
3.Log2(Opaque/White)=Log2 Ratio(RPKM value of Opaque/RPKM value of White);Log2(Opaque/Gray)=Log2 Ratio(RPKM value of Opaque/RPKM value of Gray).
4. RPKM, reads per kilobase per million of mapped reads.

## Sheet: White v.s.Gray
Differentially expressed genes between white and gray cells
GeneID	Gene name	Description	Log2(White/Gray)	Up-/Down-regulated in white cells
orf19.4555	ALS4	ALS family protein; role in adhesion and wild-type germ tube induction; growth and temperature regulated; expressed during infection of human buccal epithelial cells; down-regulated upon vaginal contact; putative GPI-anchored	7.43818	Up
orf19.7561	DEF1	Regulator of RNA polymerase II; required for filamentous growth and epithelial cell escape; dissemination in RHE model; induced by fluconazole; high cell density; Efg1p/hyphally regulated; role in adhesion and hyphal growth on solid surface	6.98154	Up
orf19.347	RSN1	Hap43p-repressed gene; biofilm-induced gene; protein induced during the mating process; planktonic growth-induced gene	6.06472	Up
orf19.6081	PHR2	Glycosidase; role in cell wall structure; may act on beta-1;3-glucan prior to beta-1;6-glucan linkage; role in vaginal not systemic virulence (low pH not neutral); low pH; high iron; fluconazole; Hap43p- induced; Rim101p-downregulated at pH8	5.96612	Up
orf19.1097	ALS2	ALS family protein; role in adhesion; biofilm formation; germ tube induction; expressed at infection of human buccal epithelial cells; putative GPI- anchor; induced by ketoconazole; low iron and at cell wall regeneration; regulated by Sfu1p	5.84522	Up
orf19.2356	CRZ2	Zinc finger transcription factor; crz1 not crz2 null mutation suppresses fluconazole resistance of homozygous cka2 null (CK2 kinase defective); Rim101p- downregulated at pH 8; required for yeast cell adherence to silicone substrate	5.4034	Up
orf19.5446	Null	Putative protein of unknown function; transcription is upregulated in clinical isolates from HIV+ patients with oral candidiasis; regulated by Ssn6p	5.27372	Up
orf19.822	HSP21	Small heat shock protein involved in stress response and virulence; detected in some; not all; biofilm extracts; fluconazole-downregulated; transcription induced in cyr1 or ras1 mutants; stationary phase enriched protein	5.18718	Up
orf19.2724	Null	Hap43p-repressed gene; late-stage biofilm- induced	5.05101	Up
orf19.4438	RME1	Protein similar to S. cerevisiae meiotic regulator Rme1p; white-specific transcription; upregulation correlates with clinical development of fluconazole resistance; biofilm and planktonic growth- induced gene; Upc2p-regulated in hypoxia	5.04522	Up
orf19.11	Null	Gene transcription regulated by Mig1p and Tup1p	4.9518	Up
orf19.4212	FET99	Multicopper oxidase family protein similar to S. cerevisiae Fet3p; does not complement S. cerevisiae fet3 mutant growth under low-iron conditions; iron- repressed transcription; regulated by Tup1p; Rim101p; late- stage biofilm-induced	4.8904	Up
orf19.744	GDB1	Putative glycogen debranching enzyme; expression is regulated upon white-opaque switching; regulated by Nrg1p; Tup1p	4.65611	Up
orf19.2812	Null	Ortholog of <i>C. parapsilosis CDC317</i> : CPAR2_103390; <i>Lodderomyces elongisporus NRLL YB- 4239</i> : LELG_02022; <i>Candida dubliniensis CD36 </i> : CD36_83930 and <i>Candida orthopsilosis Co 90-125</i> : CORT0B04590	4.62761	Up
orf19.3548.1	WH11	Cytoplasmic protein expressed specifically in white phase yeast cells; expression in opaque cells increases virulence and frequency of opaque-to-white switching; null mutant has wild-type switching; Hap43p; hypoxia and ketoconazol induced	4.62123	Up
orf19.7284	ASR2	Gene regulated by cAMP and by osmotic stress; greater mRNA abundance observed in a cyr1 or ras1 homozygous null mutant than in wild type; stationary phase enriched protein	4.56239	Up
orf19.5431	Null	Hap43p-repressed gene	4.42997	Up
orf19.6688	Null	Decreased transcription is observed upon benomyl treatment or in an azole-resistant strain that overexpresses MDR1	4.42366	Up
orf19.5447	HGT19	Putative glucose/myo-inositol transporter of major facilitator superfamily; 12 transmembrane segments; extended N terminus; expressed in rich medium; Hap43p-; phagocytosis-; biofilm; induced; 20 member C. albicans glucose transporter family	4.24035	Up
orf19.4941	TYE7	bHLH transcription factor involved in control of glycolysis; required for biofilm formation; hyphally regulated by Cph1p; Cyr1p; flucytosine; Hog1p induced; amphotericin B; caspofungin repressed; induced in biofilm and planktonic growth	4.04803	Up
orf19.7436	AAF1	Possible regulatory protein; putative adhesin-like protein; Glu-rich domain; production in S. cerevisiae increases endothelial cell adherence and flocculence; detected in yeast and hyphal cells; biofilm; alkaline or caspofungin upregulated	4.00126	Up
orf19.320	Null	Has domain(s) with predicted nucleotide binding; oxidoreductase activity and role in oxidation- reduction process	3.84642	Up
orf19.1258	Null	Putative adhesin-like protein; regulated by Tsa1p; Tsa1Bp in minimal media at 37 deg; transcription is induced in response to alpha pheromone in SpiderM medium; clade-associated gene expression; Hap43p-induced gene	3.83593	Up
orf19.4673	BMT9	Beta-mannosyltransferase; member of a 9-gene family that includes characterized genes BMT1; BMT2; BMT3; and BMT4 with roles in beta-1;2-mannosylation of cell wall phosphopeptidomannan; regulated by Sef1p-; Sfu1p-; and Hap43p	3.78187	Up
orf19.3803	MNN22	Putative Golgi alpha-1;2- mannosyltransferase; regulated by Tsa1p; Tsa1Bp in minimal media at 37 deg; Hog1p-induced; induced by nitric oxide; downregulated in core stress response; planktonic growth- induced gene	3.71273	Up
orf19.33	Null	Predicted ORF from Assembly 19; removed from Assembly 20; restored based on transcription data; similar to orf19.7550 (1)	3.70182	Up
orf19.3612	PST2	Putative NADH:quinone oxidoreductase; similar to 1;4-benzoquinone reductase; immunogenic in mice; benomyl treatment induces transcription; oxidative stress-induced via Cap1p; fungal-specific (no human/murine homolog); farnesol-downregulated	3.69756	Up
orf19.4215	FET34	Putative multicopper ferroxidase; expression greater in low iron and reduced in a fluconazole-resistant isolate; downregulated by Sfu1p; Hog1p; alkaline upregulated by Rim101p; ciclopirox olamine; ketoconazole and hypoxia induced	3.69326	Up
orf19.5288	IFE2	Putative alcohol dehydrogenase; decreased expression in hyphae compared to yeast-form cells; Efg1p- regulated; fluconazole-induced; Hog1p-induced; increased expression in response to prostaglandins	3.66482	Up
orf19.2870	Null	Ortholog of <i>Candida dubliniensis CD36 </i> : CD36_46100; <i>Candida tropicalis MYA-3404</i> : CTRG_03793 and <i>Candida albicans WO-1</i> : CAWG_03166	3.65777	Up
orf19.254	Null	Predicted ORF in Assemblies 19; 20 and 21; Hog1p-downregulated	3.65648	Up
orf19.868	ADAEC	Protein of unknown function; transcription is specific to white cell type	3.63469	Up
orf19.2620	Null	Ortholog of <i>Candida dubliniensis CD36 </i> : CD36_33120 and <i>Candida albicans WO-1</i> : CAWG_02046	3.58738	Up
orf19.699	Null	Biofilm-induced gene	3.54873	Up
orf19.95	Null	Ortholog of <i>S. cerevisiae</i> : PRM5; <i>C. parapsilosis CDC317</i> : CPAR2_603060; <i>Candida tenuis NRRL Y-1498</i> : CANTEDRAFT_113703 and <i>Debaryomyces hansenii CBS767</i> : DEHA2F10032g	3.49928	Up
orf19.4886	Null	Putative adhesin-like protein; Hap43p- repressed gene	3.46204	Up
orf19.6713	Null	Has domain(s) with predicted nucleic acid binding; zinc ion binding activity and intracellular localization	3.44721	Up
orf19.6662	Null	Putative coenzyme Q (ubiquinone) binding protein; transcription is upregulated in clinical isolates from HIV+ patients with oral candidiasis	3.41123	Up
orf19.255	ZCF1	Predicted zinc-cluster protein; possibly transcriptionally regulated upon hyphal formation; late- stage biofilm-induced; intron in 5'-UTR; mutants display decreased colonization of mouse kidneys	3.38291	Up
orf19.2021	HGT8	High-affinity glucose transporter of the major facilitator superfamily; 20 members in the C. albicans glucose transporter family; 12 probable membrane- spanning segments; gene has intron; expressed in rich medium; biofilm-induced	3.37194	Up
orf19.3127	CZF1	Transcriptional regulator of white-opaque switching frequency; hyphal growth regulator; expression in S. cerevisiae causes dominant-negative inhibition of pheromone response; required for yeast cell adherence to silicone substrate	3.33838	Up
orf19.3932.1	Null	Has domain(s) with predicted nucleic acid binding, nucleotide binding activity (1)	3.32103	Up
orf19.7381	AHR1	Zinc-finger transcription factor involved in regulation of adhesion genes; involved in white-opaque switch; forms complex with Mcm1p; null mutant displays sensitivity to 5-fluorocytosine and to lithium chloride	3.29183	Up
orf19.4309	GRP2	Methylglyoxal reductase; regulation associated with azole resistance; induced in core stress response or by oxidative stress (via Cap1p); fluphenazine; benomyl; or with long term fluconazole treatment; Hap43p- induced; antigenic in humans	3.22336	Up
orf19.535	RBR1	Glycosylphosphatidylinositol (GPI)-anchored cell wall protein required for filamentous growth at acidic pH; expression is repressed by Rim101p and activated by Nrg1p; Hap43p-induced gene	3.20045	Up
orf19.2846	Null	Hap43p-repressed gene; induced in core caspofungin response; transcription regulated upon yeast- hyphal switch	3.19338	Up
orf19.6202	RBT4	Protein similar to plant pathogenesis- related proteins; required for virulence in mouse systemic and rabbit corneal infections; not required for filamentation; mRNA binds to She3p and is localized to hyphal tips; Hap43p-induced gene	3.18446	Up
orf19.3337	Null	Late-stage biofilm-induced gene	3.16681	Up
orf19.1863	Null	Has domain(s) with predicted Rho guanyl- nucleotide exchange factor activity; role in regulation of Rho protein signal transduction and intracellular localization	3.14444	Up
orf19.5079	CDR4	Putative transporter of ATP-binding cassette (ABC) superfamily; biofilm; fluconazole; Sfu1p; Hog1p; core stress response induced; caspofungin repressed; fluconazole resistance is not affected by mutation or correlated with expression	3.11544	Up
orf19.4526	HSP30	Putative heat shock protein; fluconazole- downregulated; amphotericin B induced	3.11167	Up
orf19.3836	Null	Ortholog(s) have cytoplasm localization	3.08565	Up
orf19.2164.1	MFA1	a-factor mating pheromone; produced in opaque MTLa cells; required for mating competence of MTLa cells, but not MTLalpha; induced by alpha-factor (1)	3.06727	Up
orf19.4900	Null	Ortholog(s) have alpha-1;3- mannosyltransferase activity and role in protein O-linked glycosylation	3.05816	Up
orf19.5760	IHD1	Putative GPI-anchored protein; alkaline upregulated; greater transcription in hyphal form than yeast form; regulated by Nrg1p; Rfg1p; Tup1p; regulated by Tsa1p; Tsa1Bp in minimal media at 37; induced in oralpharyngeal candidasis	3.03926	Up
orf19.2669	Null	Predicted ORF in retrotransposon Tca4 with similarity to the Pol region of retrotransposons encoding reverse transcriptase; protease and integrase; downstream from RHD2 with similarity to the Gag region encoding nucleocapsid-like protein	2.9518	Up
orf19.4082	DDR48	Immunogenic stress-associated protein; regulated by filamentous growth pathways; induced by benomyl; caspofungin; ketoconazole or in azole-resistant strain; Hog1p; farnesol; alkaline downregulated; stationary phase enriched; biofilm-induced	2.92594	Up
orf19.23	RTA3	Similar to S. cerevisiae Rta1p (role in 7- aminocholesterol resistance) and Rsb1p (flippase); putative membrane protein; putative drug-responsive regulatory site; induced by fluphenazine; estradiol; ketoconazole; caspofungin	2.90176	Up
orf19.2991	HOL1	Putative MFS transporter; transcription regulated by Nrg1p; macrophage/pseudohyphal-repressed; transcription induced by alpha pheromone in SpiderM medium; possibly an essential gene; disruptants not obtained by UAU1 method	2.85869	Up
orf19.6837	FMA1	Protein similar to oxidoreductases; transcription is upregulated in response to treatment with ciclopirox olamine; upregulation correlates with clinical development of fluconazole resistance	2.85655	Up
orf19.6888	Null	Protein with Gal4p-like DNA-binding domain; gene transcription regulated by Mig1p and Tup1p	2.84661	Up
orf19.1415	FRE10	Major cell-surface ferric reductase under low-iron conditions; 7 transmembrane regions and a secretion signal predicted; repressed by Tup1p; Rim101p; Ssn6p; Hog1p; caspofungin; ciclopirox olamine induced; not required for filamentous growth	2.80675	Up
orf19.3869	Null	Predicted ORF in Assemblies 19; 20 and 21; regulated by Tsa1p; Tsa1Bp in minimal media at 37 deg; shows colony morphology-related gene regulation by Ssn6p	2.78796	Up
orf19.3740	PGA23	Putative GPI-anchored protein of unknown function; transcription is negatively regulated by Rim101p; regulated by Cyr1p; shows colony morphology- related gene regulation by Ssn6p	2.75915	Up
orf19.7482	Null	Ortholog of <i>C. parapsilosis CDC317</i> : CPAR2_803740; <i>Lodderomyces elongisporus NRLL YB- 4239</i> : LELG_00467; <i>Candida dubliniensis CD36 </i> : CD36_25640 and <i>Candida orthopsilosis Co 90-125</i> : CORT0A03760	2.75915	Up
orf19.2344	ASR1	Putative heat shock protein; transcription regulated by cAMP; osmotic stress; ciclopirox olamine; ketoconazole; negatively regulated by Cyr1p; Ras1p; colony morphology-related regulation by Ssn6p; stationary phase enriched; Hap43p-induced	2.71561	Up
orf19.3801	FAV1	Protein with weak similarity to S. cerevisiae Fus2p; induced by alpha pheromone mating factor in MTLa/MTLa opaque cells	2.68876	Up
orf19.7279.1	Null	Protein of unknown function; Spider biofilm induced (1)	2.67241	Up
orf19.851	Null	Protein of unknown function; transcription is negatively regulated by Rim101p; negatively modulates intracellular ATP levels during the development of azole resistance; induced by Ca(2+) in a calcineurin-dependent manner	2.6658	Up
orf19.5076.1	Null	Ortholog of C. parapsilosis CDC317 : CPAR2_804320, Candida tenuis NRRL Y-1498 : CANTEDRAFT_114112, Debaryomyces hansenii CBS767 : DEHA2G14938g and Candida orthopsilosis Co 90-125 : CORT_0A04360 (1)	2.66373	Up
orf19.5102	PLB5	Putative GPI-linked phospholipase B; fungal- specific (no mammalian homolog); null mutation eliminates cell-associated phospholipase A2 activity and attenuates virulence; fluconazole-repressed	2.6314	Up
orf19.5342.2	Null	Protein of unknown function; protein newly produced during adaptation to the serum (1)	2.59888	Up
orf19.6996	Null	Hap43p-repressed gene; planktonic growth- induced gene	2.59565	Up
orf19.3441	FRP6	Putative ammonia transport protein; transcription is regulated by Nrg1p and Tup1p; regulated by Ssn6p; upregulated in the presence of human neutrophils; planktonic growth-induced gene	2.59065	Up
orf19.2296	Null	Protein with similarity to mucins; ketoconazole-induced; fluconazole-downregulated; mRNA abundance increased in a cyr1 mutant than in wild type; colony morphology-related gene regulation by Ssn6p; late- stage biofilm-induced	2.55813	Up
orf19.3160	HSP12	Heat-shock protein; induced upon osmotic/oxidative/cadmium stress; fluphenazine treatment; low iron; CDR1 and CDR2 overexpression; or ssn6 or ssk1 homozygous null mutation; overexpression increases resistance to farnesol and azoles	2.53914	Up
orf19.2241	PST1	Putative 1;4-benzoquinone reductase; biofilm induced; hyphal-induced expression; regulated by Cyr1p; Ras1p; Efg1p; Nrg1p; Rfg1p; Tup1p; Hap43p-induced gene	2.53704	Up
orf19.4636	Null	Predicted ORF in Assemblies 19; 20 and 21; overlaps orf19.4636	2.53676	Up
orf19.2539	Null	Predicted ORF in Assemblies 19; 20 and 21; transcription detected in high-resolution tiling array experiments	2.53676	Up
orf19.4574	Null	Ortholog(s) have lipid particle localization	2.53006	Up
orf19.1862	Null	Possible stress protein; increased transcription associated with CDR1 and CDR2 overexpression or fluphenazine treatment; transcription regulated by Sfu1p; Nrg1p; Tup1p; stationary phase enriched protein	2.5293	Up
orf19.2581	Null	Hap43p-repressed gene	2.5133	Up
orf19.1868	RNR22	Putative ribonucleoside diphosphate reductase; shows colony morphology-related gene regulation by Ssn6p; RNA abundance regulated by tyrosol and cell density; Hap43p-repressed gene; biofilm- and planktonic growth-induced	2.47703	Up
orf19.5863	Null	Ortholog of <i>Debaryomyces hansenii CBS767</i> : DEHA2B08404g; <i>Candida dubliniensis CD36 </i> : CD36_84160; <i>Pichia stipitis Pignal</i> : PICST_67031 and <i>Candida tropicalis MYA-3404</i> : CTRG_02325	2.46542	Up
orf19.675	Null	Putative cell wall protein; induced in core stress response and core caspofungin response; iron- regulated; amphotericin B; ketoconazole; and hypoxia induced; regulated by Cyr1p; Ssn6p; induced in oralpharyngeal candidasis	2.44392	Up
orf19.5437	RHR2	Glycerol 3-phosphatase; roles in osmotic tolerance; glycerol accumulation in response to salt; required for biofilm formation; biofilm-induced; regulated by macrophage; stress response; yeast-hyphal switch; pheromone; GCN4; HOG1; NRG1; TUP1	2.43488	Up
orf19.7311	Null	Ortholog of <i>C. parapsilosis CDC317</i> : CPAR2_701410; <i>Candida dubliniensis CD36 </i> : CD36_34545; <i>Candida orthopsilosis Co 90-125</i> : CORT0G01580 and <i>Candida tropicalis MYA-3404</i> : CTRG_05939	2.4295	Up
orf19.5210	Null	Hap43p-repressed gene; possibly an essential gene; disruptants not obtained by UAU1 method	2.39085	Up
orf19.769	IFE1	Ortholog(s) have cytoplasm; nucleus localization	2.38262	Up
orf19.3618	YWP1	Secreted yeast cell wall protein; possible role in dispersal in host; mutation causes increased adhesion and biofilm formation; stable propeptide; regulated by growth phase; phosphate; Ssk1p; Ssn6p; Efg1p; Efh1p; Hap43p; mRNA binds to She3p	2.37222	Up
orf19.3392	DOG1	Putative 2-deoxyglucose-6-phosphatase; haloacid dehalogenase hydrolase/phosphatase superfamily; similar to S. cerevisiae Dog1p; Dog2p; Hor1p; and Rhr2p; regulated by Nrg1p; Tup1p	2.36683	Up
orf19.6592	Null	Predicted membrane transporter; member of the aromatic acid:proton symporter (AAHS) family; major facilitator superfamily (MFS)	2.36477	Up
orf19.4689	PGA57	Putative GPI-anchored protein; Hap43p- induced gene	2.36322	Up
orf19.4774	AOX1	Alternative oxidase; low abundance; constitutively expressed; one of two isoforms (Aox1p and Aox2p); involved in a cyanide-resistant respiratory pathway present in plants; protists; and some fungi; absent in S. cerevisiae; Hap43p-repressed	2.34636	Up
orf19.4780	Null	Predicted membrane transporter; member of the drug:proton antiporter (12 spanner) (DHA1) family; major facilitator superfamily (MFS)	2.33973	Up
orf19.7297	Null	Putative cystathionine gamma-synthase; decreased levels in stationary phase cultures; Hog1p- induced; Gcn4p-regulated	2.33613	Up
orf19.3156	Null	Predicted ORF in Assemblies 19; 20 and 21; transcriptionally activated by Mnl1p under weak acid stress	2.3268	Up
orf19.2989	GOR1	Ortholog(s) have glyoxylate reductase activity; role in glyoxylate catabolic process and cytosol; mitochondrion; nucleus localization	2.32431	Up
orf19.2892	Null	Ortholog of <i>C. parapsilosis CDC317</i> : CPAR2_501110; <i>Candida tenuis NRRL Y-1498</i> : CANTEDRAFT_119393; <i>Debaryomyces hansenii CBS767</i> : DEHA2E08976g and <i>Candida dubliniensis CD36 </i> : CD36_45910	2.31938	Up
orf19.2165	Null	Predicted ORF in Assemblies 19; 20 and 21; induced by nitric oxide	2.30745	Up
orf19.1763	IFR1	Predicted ORF in Assemblies 19; 20 and 21; induced by nitric oxide	2.30229	Up
orf19.7214	Null	Putative glucan 1;3-beta-glucosidase; regulated by Nrg1p; Tup1p and possibly Tac1p; induced upon biofilm formation; nitric oxide and during cell wall regeneration; stationary phase enriched protein; possibly an essential gene	2.30022	Up
orf19.85	GPX2	Similar to glutathione peroxidase; expression greater in high iron; alkaline upregulated by Rim101p; transcriptionally induced by alpha factor or interaction with macrophage; regulated by Efg1p; caspofungin repressed	2.28478	Up
orf19.2020	HGT6	Putative high-affinity major facilitator superfamily glucose transporter; 20 family members; 12 probable membrane-spanning segments; core stress response; fluconazole-induced; biofilm-induced; induced in oralpharyngeal candidasis	2.278	Up
orf19.3931.1	Null	Pseudogene; added to Assembly 21 based on comparative genome analysis (1)	2.27372	Up
orf19.3196	Null	Ortholog of <i>Candida albicans WO-1</i> : CAWG_04564	2.27372	Up
orf19.6999	Null	Has domain(s) with predicted oxidoreductase activity and role in oxidation-reduction process	2.27372	Up
orf19.7568	Null	Ortholog of <i>S. cerevisiae</i> : SPS4; <i>C. glabrata CBS138</i> : CAGL0I09834g; <i>C. parapsilosis CDC317</i> : CPAR2_200810; <i>Candida tenuis NRRL Y-1498</i> : CANTEDRAFT_112327 and <i>Debaryomyces hansenii CBS767</i> : DEHA2G06336g	2.27372	Up
orf19.4055	Null	Protein similar to S. cerevisiae Ybr075wp; transposon mutation affects filamentous growth; clade- associated gene expression	2.27372	Up
orf19.7280	Null	Ortholog of <i>Candida dubliniensis CD36 </i> : CD36_34365 and <i>Candida albicans WO-1</i> : CAWG_02163	2.27372	Up
orf19.3420	Null	Predicted ORF in Assemblies 19; 20 and 21; decreased expression in hyphae compared to yeast-form cells	2.27372	Up
orf19.6817	FCR1	Zinc cluster transcription factor; negative regulator of fluconazole; ketoconazole; brefeldin A resistance; transposon mutation increases filamentous growth; partially suppresses S. cerevisiae pdr1 pdr3 mutant fluconazole sensitivity	2.26283	Up
orf19.215	Null	Ortholog(s) have role in establishment or maintenance of actin cytoskeleton polarity; fungal-type cell wall organization; regulation of cell growth and TORC2 complex; cytoplasm localization	2.2613	Up
orf19.7411	OAC1	Putative mitochondrial inner membrane transporter; transcription is upregulated in both intermediate and mature biofilms	2.24458	Up
orf19.2972	PDE2	Cyclic nucleotide phosphodiesterase; high affinity; role in moderating signaling via cAMP; required for wild-type virulence; hyphal growth; switching; and cell wall; but not for pseudohyphal growth; expressed shortly after hyphal induction	2.23538	Up
orf19.251	Null	ThiJ/PfpI protein; binds human immunoglobulin E; 2 N-glycosylation motifs; alkaline; fluconazole; Hog1p-downregulated; induced in core stress response or by oxidative stress (via Cap1p); induced by hypoxia; Hap43p; stationary-phase enriched	2.21259	Up
orf19.3007.2	Null	Ortholog of <i>C. parapsilosis CDC317</i> : CPAR2_108520; <i>Candida tenuis NRRL Y-1498</i> : CANTEDRAFT_100285; <i>Debaryomyces hansenii CBS767</i> : DEHA2G15774g and <i>Candida dubliniensis CD36 </i> : CD36_02950	2.20968	Up
orf19.4674.1	CRD2	Metallothionein; role in adaptation to growth in high copper; basal transcription is cadmium- repressed; regulated by Ssn6p; complements copper sensitivity of an S. cerevisiae cup1 null mutant; regulated by Sef1p-; Sfu1p-; and Hap43p	2.19972	Up
orf19.7166	Null	Predicted ORF in Assemblies 19; 20 and 21; increased transcription is observed in an azole-resistant strain that overexpresses MDR1; transcriptionally activated by Mnl1p under weak acid stress	2.09824	Up
orf19.2851	Null	Putative ornithine transport protein; localized to the mitochondrial membrane	2.09475	Up
orf19.1782.1	Null	Protein of unknown function; ORF added to Assembly 21 based on comparative genome analysis; has intron (1)	2.0893	Up
orf19.1889	Null	Putative phosphoglycerate mutase family protein; stationary phase enriched protein; early-stage biofilm-induced	2.06974	Up
orf19.5785	Null	Predicted ORF in Assemblies 19; 20 and 21; greater mRNA abundance observed in a cyr1 or ras1 homozygous null mutant than in wild type; induced by nitric oxide	2.06392	Up
orf19.7600	FDH3	Glutathione-dependent formaldehyde dehydrogenase involved in glycine catabolism; downregulated by Efg1p under yeast; not hyphal growth conditions; transcriptionally activated by Mnl1p under weak acid stress	2.05451	Up
orf19.6757	GCY1	Possible aldo/keto reductase; mutation confers hypersensitivity to toxic ergosterol analog; farnesol-downregulated; stationary phase enriched protein; biofilm- and planktonic growth-induced gene	2.04998	Up
orf19.588	Null	Ortholog(s) have role in aerobic respiration and mitochondrial intermembrane space; nucleus localization	2.02219	Up
orf19.6140	FRE30	Protein with similarity to ferric reductases; downregulated in response to amphotericin B; estradiol; or ciclopirox olamine; and upregulated by interaction with macrophage; un-merged from orf19.6139 in a revision of Assembly 21	-2.00041	Down
orf19.1005	Null	Predicted ORF in Assemblies 19; 20 and 21; transcription is upregulated in both intermediate and mature biofilms	-2.00349	Down
orf19.6012	Null	Ortholog(s) have cell division site; cell tip; cytosol localization	-2.0097	Down
orf19.3461	Null	Predicted ORF in Assemblies 19; 20 and 21; oxidative stress-induced via Cap1p; transcription is induced in response to alpha pheromone in SpiderM medium	-2.02548	Down
orf19.3111	PRA1	Cell surface protein that sequesters zinc from host tissue; enriched at hyphal tips; released extracellularly; binds to host complement regulators; mediates leukocyte adhesion and migration; immunogenic in mouse; produced at ambient pH	-2.02703	Down
orf19.5641	CAR2	Ornithine aminotransferase; role in arginine metabolism; alkaline upregulated; mutation confers hypersensitivity to toxic ergosterol analog and to amphotericin B; present in exponential and stationary phase yeast cultures; biofilm-induced	-2.02967	Down
orf19.5741	ALS1	Adhesin; ALS family of cell-surface glycoproteins; adhesion; virulence roles; immunoprotective; band at hyphal base; amyloid domain; biofilm-induced; Rfg1p; Ssk1p; strain background affects expression; N-term binds fucose-containing glycans	-2.03093	Down
orf19.6257	GLT1	Putative glutamate synthase; alkaline downregulated; transcription is downregulated in both intermediate and mature biofilms; regulated by Sef1p; Sfu1p; and Hap43p	-2.04259	Down
orf19.7597	PGA12	Putative GPI-anchored protein	-2.0482	Down
orf19.5289	Null	Ortholog of <i>Candida albicans WO-1</i> : CAWG_01861	-2.0482	Down
orf19.7056	Null	Putative protein of unknown function; transcription is upregulated in clinical isolates from HIV+ patients with oral candidiasis; regulated by Sef1p-; Sfu1p-; and Hap43p	-2.0482	Down
orf19.4571	Null	Has domain(s) with predicted catalytic activity and role in metabolic process	-2.0482	Down
orf19.3336	Null	Ortholog of <i>Candida albicans WO-1</i> : CAWG_01228	-2.0482	Down
orf19.1724	Null	Protein of unknown function; induced by nitric oxide independent of Yhb1p	-2.0482	Down
CaalfMp11.1	Null	Putative endonuclease encoded by the first exon and part of the first intron of the mitochondrial COB gene; C-terminus contains a GIY-YIG domain found in intron-encoded endonucleases; conserved in fungal mitochondria	-2.0482	Down
orf19.1321	HWP1	Hyphal cell wall protein; covalently crosslinked to epithelial cells by host transglutaminase; opaque- and a-specific; alpha-factor induced; at MTLa side of conjugation tube; assessment of virulence role complicated by URA3 effects	-2.0482	Down
orf19.1524	SPR3	Septin; mutant has no obvious phenotype	-2.0482	Down
orf19.6139	FRE7	Copper-regulated cupric reductase similar to Fre10p; transcription is downregulated in response to treatment with ciclopirox olamine or 17-beta-estradiol; transcriptionally induced by alkaline conditions or interaction with macrophage	-2.05526	Down
orf19.4577	Null	Ortholog(s) have GTPase activating protein binding; cAMP-dependent protein kinase inhibitor activity; signal transducer activity	-2.08163	Down
orf19.3476	Null	Ortholog(s) have protein serine/threonine kinase activity	-2.08716	Down
orf19.4150	Null	Putative glutaredoxin; induced by nitric oxide	-2.09737	Down
orf19.857	FMO2	Predicted ORF in Assemblies 19; 20 and 21; expression regulated during planktonic growth	-2.09883	Down
orf19.1505	Null	Ortholog(s) have cytoplasm localization	-2.10167	Down
orf19.4482	IFI3	Predicted ORF in Assemblies 19; 20 and 21; constitutive expression independent of MTL or white-opaque status	-2.1071	Down
orf19.6339	NRG2	Protein similar to S. cerevisiae Nrg2p transcription factor; which regulates invasive growth in S. cerevisiae; transposon mutation affects filamentous growth	-2.11859	Down
orf19.3901	Null	Putative benzene desulfurase; induced by nitric oxide independent of Yhb1p	-2.14815	Down
orf19.2459	Null	Protein of unknown function; mRNA binds to She3p; Hap43p-repressed gene	-2.18183	Down
orf19.1584	Null	Predicted membrane transporter; member of the monocarboxylate porter (MCP) family; major facilitator superfamily (MFS); shows colony morphology-related gene regulation by Ssn6p; late-stage biofilm-induced gene	-2.19179	Down
orf19.4445	Null	Protein of unknown function; Plc1p- regulated; expression is upregulated early upon infection of reconstituted human epithelium (RHE); while expression of the C. dubliniensis ortholog is not upregulated; not required for viability	-2.20699	Down
orf19.6585	Null	Ortholog(s) have mitochondrion localization	-2.21813	Down
orf19.7314	CDG1	Putative cysteine dioxygenases; expression is regulated upon white-opaque switching; transcription is upregulated in both intermediate and mature biofilms	-2.22604	Down
orf19.1539	Null	Predicted ORF in Assemblies 19; 20 and 21; highly induced upon biofilm formation	-2.22654	Down
orf19.6595	RTA4	Protein similar to S. cerevisiae Rsb1p; involved in fatty acid transport; transposon mutation affects filamentous growth; alkaline downregulated; caspofungin induced; possibly an essential gene; Hap43p- repressed	-2.23803	Down
orf19.2836	Null	Protein with similarity to carbonic anhydrases	-2.24322	Down
orf19.5714	SAP1	Secreted aspartyl proteinase; acts in utilization of protein as nitrogen source; assessment of virulence role complicated by URA3 effects; regulated by growth phase; alpha-pheromone; produced by opaque cells	-2.24802	Down
orf19.720	GST3	Putative glutathione S-transferase; expression is regulated upon white-opaque switching; upregulated in the presence of human neutrophils; peroxide- induced; induced in response to alpha pheromone in SpiderM medium	-2.26025	Down
orf19.7017	YOX1	Putative homeodomain-containing transcriptional repressor; periodic mRNA expression; peak at cell-cycle G1/S phase	-2.29461	Down
orf19.4645	BEM1	Protein required for wild-type budding; hyphal growth; and virulence in a mouse systemic infection; suppresses pseudohyphal and filamentous growth defects of various S. cerevisiae mutants and heat sensitivity of S. cerevisiae cdc24-4 mutant	-2.32323	Down
orf19.4121	Null	Has domain(s) with predicted role in acyl- CoA metabolic process	-2.33266	Down
orf19.1587	HGT20	Putative glucose transporter of the major facilitator superfamily; the C. albicans glucose transporter family comprises 20 members; 12 probable membrane-spanning segments; regulated by Nrg1p	-2.33361	Down
orf19.1477	Null	Putative protein of unknown function; Hap43p-repressed gene; <I>S. cerevisiae</I> ortholog YGL010W localizes to the endoplasmic reticulum	-2.35972	Down
orf19.1433.1	Null	Protein of unknown function; ORF added to Assembly 21 based on comparative genome analysis; overlaps orf19.1433.2, which is annotated as a blocked reading frame (1)	-2.37013	Down
orf19.218	BUD20	Protein similar to S. cerevisiae Bud20p; which affects bud site selection; transposon mutation affects filamentous growth	-2.37013	Down
orf19.4509	Null	Ortholog of <i>Candida albicans WO-1</i> : CAWG_04199	-2.37013	Down
orf19.552	Null	Predicted ORF in Assemblies 19; 20 and 21; possibly an essential gene; disruptants not obtained by UAU1 method	-2.38701	Down
orf19.4947	Null	Mitochondrial membrane protein of unknown function	-2.38883	Down
orf19.6070	ENA2	Putative sodium transporter; transcription upregulated in response to ciclopirox olamine; alkaline upregulated by Rim101p; repressed upon high-level peroxide stress; upregulated in oral candidiasis clinical isolates; possibly essential gene	-2.39338	Down
orf19.2192	GDH2	Putative NAD-specific glutamate dehydrogenase; fungal-specific (no human or murine homolog); transcription is regulated by Nrg1p; Mig1p; Tup1p; and Gcn4p; stationary phase enriched protein; biofilm-induced	-2.41765	Down
orf19.5392	NGT1	N-acetylglucosamine (GlcNAc)-specific transporter; role in GlcNAc (but not serum) induced hyphal growth; localizes to plasma membrane; induced by GlcNAc; macrophage engulfment; 12 transmembrane; major facilitator superfamily	-2.42086	Down
orf19.4551	CTN1	Predicted carnitine acetyl transferase; required for growth on nonfermentable carbon sources but not for hyphal growth or virulence in mouse systemic model; transcription induced in macrophage; macrophage/pseudohyphal-repressed after 16 hr	-2.42672	Down
orf19.1671.1	Null	Predicted ORF added to Assembly 21 based on sequence re-analysis (1)	-2.42672	Down
orf19.6277	Null	Has domain(s) with predicted phosphatidylinositol binding activity and role in cell communication	-2.44206	Down
orf19.6486	LDG3	Putative LDG family protein; induced upon biofilm formation	-2.46324	Down
orf19.2941	SCW4	Putative cell wall protein; exogenously expressed protein is a substrate for Kex2p processing in vitro; expression is regulated upon white-opaque switching; alkaline downregulated; possibly essential gene (UAU1 method); biofilm-induced	-2.48561	Down
orf19.7077	Null	Putative ferric reductase; transcription is activated by Mac1p under copper starvation; Plc1p- regulated; transcription is negatively regulated by Rim101p	-2.49237	Down
orf19.4450.1	Null	Protein conserved among the fungal CTG- clade; gene contains two adjacent upstream SRE-1 elements; highly up-regulated in cecum-grown cells in a Cph2p- dependent manner; Hap43p-repressed gene; biofilm-induced	-2.49566	Down
orf19.6350	Null	Ortholog of <i>Candida dubliniensis CD36 </i> : CD36_11890 and <i>Candida albicans WO-1</i> : CAWG_00170	-2.50072	Down
orf19.4975	HYR1	Hyphal-induced GPI-anchored cell wall protein; macrophage-induced; repressed by neutrophil-co- culture; resistance to killing by neutrophils; azole resistance; regulated by Rfg1p; Efg1p; Nrg1p; Tup1p; Cyr1p; Bcr1p; Hap43p; biofilm-induced	-2.50764	Down
orf19.5306	Null	Ortholog of <i>Candida dubliniensis CD36 </i> : CD36_43820 and <i>Candida albicans WO-1</i> : CAWG_03393	-2.50764	Down
orf19.3670	GAL1	Galactokinase; transcription regulated by galactose; Mig1p; Tup1p; Hap43p; virulenct in mice; farnesol- and hypoxia-downregulated in biofilm; fluconazole- and ketoconazole-induced; stationary phase enriched protein; GlcNAc-induced protein	-2.54079	Down
orf19.1766	Null	Secreted protein; fluconazole-induced	-2.56171	Down
orf19.5307	JEN2	Dicarboxylic acid transporter; regulated by glucose repression; induced by Rgt1p; transcription is upregulated in both intermediate and mature biofilms; disruptants not obtained by UAU1 method	-2.56721	Down
orf19.1978	GIT2	Putative glycerophosphoinositol permease; fungal-specific (no human or murine homolog); transcription is repressed in response to alpha pheromone in SpiderM medium; Hap43p-repressed gene	-2.57803	Down
orf19.2706	CRH11	GPI-anchored cell wall transglycosylase; putative ortholog of S. cerevisiae Crh1p; predicted glycosyl hydrolase domain; similar to Csf4p and to antigenic A. fumigatus Aspf9; predicted Kex2p substrate; caspofungin-induced	-2.58857	Down
orf19.6937	PTR2	Putative oligopeptide transporter; regulated by Stp2p and Stp3p; transcriptionally induced upon phagocytosis by macrophage; downregulated by Rim101p at pH 8; biofilm-induced	-2.59149	Down
orf19.2756	Null	Ortholog(s) have HDEL sequence binding activity; role in ER to Golgi vesicle-mediated transport; protein retention in ER lumen and Golgi apparatus; integral to endoplasmic reticulum membrane localization	-2.60535	Down
orf19.5284	Null	Ortholog of <i>Candida albicans WO-1</i> : CAWG_01866	-2.63317	Down
orf19.3159.4	Null	Ortholog of <i>Candida albicans WO-1</i> : CAWG_04594	-2.63317	Down
orf19.2638	Null	Ortholog of <i>C. parapsilosis CDC317</i> : CPAR2_502060; <i>Candida tenuis NRRL Y-1498</i> : CANTEDRAFT_115234; <i>Candida dubliniensis CD36 </i> : CD36_53200 and <i>Pichia stipitis Pignal</i> : PICST_32115	-2.63317	Down
orf19.7586	CHT3	Major chitinase; secreted; functional homolog of S. cerevisiae Cts1p; 4 N-glycosylation motifs; possible O-mannosylation; putative signal peptide; hyphal- repressed; farnesol upregulated in biofilm; regulated by Efg1p; Cyr1p; Ras1p	-2.63686	Down
orf19.1996	CHA1	Similar to catabolic serine/threonine dehydratases; negatively regulated by Rim101p; expression greater in low iron; regulated on white-opaque switching; filament induced; transposon mutation affects filamentous growth; biofilm-induced	-2.66068	Down
orf19.3642	SUN41	Cell wall glycosidase involved in biofilm formation and cell separation; possibly secreted; hypoxia and hyphal induced; caspofungin repressed; Efg1p; Cph1p regulated; O-glycosylation; potential Kex2p substrate; 9 5' E-boxes; 5'-UTR intron;	-2.66571	Down
orf19.5114.1	Null	Ortholog of C. dubliniensis CD36 : Cd36_02630, C. parapsilosis CDC317 : CPAR2_206910, Candida tenuis NRRL Y-1498 : cten_CGOB_00051 and Pichia stipitis Pignal : psti_CGOB_00173 (1)	-2.66752	Down
orf19.893	PGA17	Putative GPI-anchored protein; exogenously expressed protein substrate for Kex2p processing in vitro; transcription repressed in response to alpha pheromone in SpiderM medium; macrophage-induced gene; induced in oralpharyngeal candidiasis	-2.68379	Down
orf19.3934	CAR1	Arginase involved in arginine catabolism; transcription regulated by Nrg1p; Mig1p; and Tup1p; colony morphology-related regulation by Ssn6p; alkaline upregulated; protein decreased in stationary phase; biofilm-induced; sumoylation target	-2.69412	Down
orf19.7303	Null	Ortholog of <i>Candida dubliniensis CD36 </i> : CD36_34495; <i>Candida tropicalis MYA-3404</i> : CTRG_05947 and <i>Candida albicans WO-1</i> : CAWG_02181	-2.69509	Down
orf19.5169	Null	Ortholog(s) have cytosol; nucleus localization	-2.70934	Down
orf19.5266	Null	Planktonic growth-induced gene	-2.71658	Down
orf19.2024	Null	Ortholog of <i>Candida dubliniensis CD36 </i> : CD36_15915 and <i>Candida albicans WO-1</i> : CAWG_03878	-2.74864	Down
orf19.2197	Null	Has domain(s) with predicted N;N- dimethylaniline monooxygenase activity; NADP binding; flavin adenine dinucleotide binding activity and role in oxidation-reduction process	-2.78517	Down
orf19.5069	Null	Ortholog(s) have role in meiotic DNA recombinase assembly; reciprocal meiotic recombination and condensed nuclear chromosome localization	-2.79107	Down
orf19.570	Null	Ortholog(s) have rRNA binding activity; role in mitochondrial RNA processing; mitochondrial genome maintenance; rRNA metabolic process and mitochondrion localization	-2.79953	Down
orf19.1348	Null	Ortholog of <i>Candida dubliniensis CD36 </i> : CD36_22500; <i>Candida tropicalis MYA-3404</i> : CTRG_01825 and <i>Candida albicans WO-1</i> : CAWG_05921	-2.85556	Down
orf19.356	GTT13	Putative glutathione S-transferase; opaque- specific transcription; transcription is repressed in response to alpha pheromone in SpiderM medium	-2.85556	Down
orf19.7112	FRP2	Putative ferric reductase; alkaline upregulated by Rim101p; fluconazole-downregulated; upregulated in the presence of human neutrophils; possibly adherence-induced; regulated by Sef1p; Sfu1p; and Hap43p	-2.86816	Down
orf19.2652	TEF4	Putative translation elongation factor; genes encoding ribosomal subunits; translation factors; and tRNA synthetases are downregulated upon phagocytosis by murine macrophage	-2.88692	Down
orf19.7301	Null	Has domain(s) with predicted DNA binding activity	-2.9095	Down
orf19.7455	Null	Ortholog of <i>Candida dubliniensis CD36 </i> : CD36_86630; <i>Candida tropicalis MYA-3404</i> : CTRG_05698 and <i>Candida albicans WO-1</i> : CAWG_02976	-2.92267	Down
orf19.638	Null	Putative MRP/CFTR-subfamily ABC transporter; member of multidrug resistance-associated protein (MRP) subfamily of ABC family; similar to S. cerevisiae Bpt1p	-2.9341	Down
orf19.3475	Null	Described as a Gag-related protein; hyphal induced; downregulation correlates with clinical development of fluconazole resistance; repressed by nitric oxide; 17-beta-estradiol; ethynyl estradiol	-2.93943	Down
orf19.6687	Null	Ortholog of <i>C. parapsilosis CDC317</i> : CPAR2_703760; <i>Debaryomyces hansenii CBS767</i> : DEHA2C13618g; <i>Candida dubliniensis CD36 </i> : CD36_73200 and <i>Pichia stipitis Pignal</i> : PICST_33072	-2.95509	Down
orf19.510	Null	Ortholog of <i>C. parapsilosis CDC317</i> : CPAR2_202120; <i>Debaryomyces hansenii CBS767</i> : DEHA2F21164g; <i>Candida dubliniensis CD36 </i> : CD36_29540 and <i>Pichia stipitis Pignal</i> : PICST_64054	-2.97894	Down
orf19.1486	Null	Late-stage biofilm-induced gene; regulated by Sef1p-; Sfu1p-; and Hap43p	-3.0026	Down
orf19.3968	Null	Biofilm- and planktonic growth-induced gene	-3.0482	Down
orf19.5728	Null	Has domain(s) with predicted electron carrier activity; heme binding; iron ion binding; oxidoreductase activity; acting on paired donors and with incorporation or reduction of molecular oxygen; <a href%3D"#GOsection">more</a>	-3.0482	Down
orf19.1370	Null	Predicted ORF in Assemblies 19; 20 and 21; expression is regulated upon white-opaque switching; transcription is repressed in response to alpha pheromone in SpiderM medium	-3.0482	Down
orf19.5611	Null	Ortholog(s) have 3-methylbutanol:NAD(P) oxidoreductase activity; methylglyoxal reductase (NADPH- dependent) activity; role in ergosterol metabolic process; filamentous growth and cytoplasm; nucleus localization	-3.06201	Down
orf19.6480	Null	Ortholog(s) have role in UDP-glucose transport and COPI-coated vesicle; Golgi apparatus localization	-3.07259	Down
orf19.7680	CTA26	Putative transcriptional activator; downregulated by Efg1p; transcription is upregulated in an RHE model of oral candidiasis; member of a family of telomere-proximal genes; Hap43p-repressed	-3.08046	Down
orf19.3984	Null	Protein of unknown function; induced in core caspofungin response; expression upregulated in an ssr1 null mutant; induced by nitric oxide independent of Yhb1p	-3.08412	Down
orf19.5267	Null	Putative cell wall adhesin-like protein; downregulated in core caspofungin response; transcription repressed by alpha pheromone in SpiderM medium; transcription repressed in ace2 null mutant; biofilm- and planktonic growth-induced	-3.15342	Down
orf19.3710	YHB5	Protein related to flavohemoglobins; not required for wild-type nitric oxide resistance; has predicted globin; FAD-binding; and NAD(P)-binding domains but lacks some conserved residues of flavohemoglobins; mRNA detected; filament induced	-3.19795	Down
orf19.1344	Null	Predicted ORF in Assemblies 19; 20 and 21; fluconazole-induced	-3.20761	Down
orf19.2810	AAP1	Putative amino acid permease; fungal- specific (no human or murine homolog); possibly an essential gene; disruptants not obtained by UAU1 method	-3.22238	Down
orf19.3448	Null	Predicted ORF in Assemblies 19; 20 and 21; ketoconazole-repressed	-3.23418	Down
orf19.1405	PHO13	Putative 4-nitrophenylphosphatase; Hap43p- repressed gene; transcription is regulated upon yeast- hyphal switch	-3.27888	Down
orf19.2701	Null	Predicted ORF in Assemblies 19; 20 and 21; greater mRNA abundance observed in a cyr1 or ras1 homozygous null mutant than in wild type	-3.30743	Down
orf19.3483	Null	Putative phosphatidyl glycerol phospholipase C; late-stage biofilm-induced gene; Plc1p-regulated	-3.34099	Down
orf19.1737	Null	Ortholog of <i>Candida albicans WO-1</i> : CAWG_01802	-3.37013	Down
orf19.3777	Null	Ortholog(s) have structural constituent of ribosome activity and mitochondrial large ribosomal subunit localization	-3.37013	Down
orf19.3969	SFL2	Probable transcription factor required for filamentous growth; required for virulence in an RHE model but not in mouse systemic infection; upregulated upon RHE infection but C. dubliniensis ortholog is not upregulated	-3.38559	Down
orf19.6678	Null	Hap43p-repressed gene	-3.39613	Down
orf19.3529	ABP2	Putative alpha-actinin-like protein; induced in response to alpha pheromone in SpiderM medium	-3.48484	Down
orf19.4342	Null	Biofilm-induced gene	-3.50764	Down
orf19.4682	HGT17	Putative glucose transporter of the major facilitator superfamily; the C. albicans glucose transporter family comprises 20 members; 12 probable membrane-spanning segments; induced at low (0.2%25; compared to 2%25) glucose in rich media	-3.54006	Down
orf19.3829	PHR1	Glycosidase of cell surface; may act on cell-wall beta-1;3-glucan prior to beta-1;6-glucan linkage; E169 and E270 at active site; role in systemic but not vaginal virulence (neutral; not low pH); high pH or filamentation induced	-3.59778	Down
orf19.938	Null	Ortholog of <i>C. parapsilosis CDC317</i> : CPAR2_304000; <i>Debaryomyces hansenii CBS767</i> : DEHA2E12408g; <i>Candida dubliniensis CD36 </i> : CD36_50520 and <i>Pichia stipitis Pignal</i> : PICST_33508	-3.63317	Down
orf19.217	Null	Ortholog(s) have sequence-specific DNA binding activity	-3.63317	Down
orf19.7043	Null	Ortholog(s) have endoplasmic reticulum localization	-3.63317	Down
orf19.3707	YHB1	Nitric oxide dioxygenase; acts in nitric oxide scavenging/detoxification; role in virulence in mouse; transcription activated by NO; macrophage interaction; hyphal downregulated; mRNA binds to She3p; Hap43p-repressed	-3.65738	Down
orf19.6574	ALK6	Putative cytochrome P-450 of N-alkane- induced detoxification; macrophage-induced gene	-3.71117	Down
orf19.3733	IDP2	Isocitrate dehydrogenase; expression is regulated upon white-opaque switching; shows colony morphology-related gene regulation by Ssn6p; protein present in exponential and stationary growth phase yeast cultures; Hap43p-repressed gene	-3.79445	Down
orf19.4819	Null	Predicted ORF in Assemblies 19; 20 and 21; transcription detected in high-resolution tiling array experiments	-3.85556	Down
orf19.6484	Null	Ortholog of <i>C. parapsilosis CDC317</i> : CPAR2_808370; <i>Candida dubliniensis CD36 </i> : CD36_72070; <i>Candida orthopsilosis Co 90-125</i> : CORT0C00800 and <i>Candida albicans WO-1</i> : CAWG_05577	-3.85556	Down
orf19.935	AGA1	Protein with some similarity to agglutinin subunit; expression is regulated upon white-opaque switching	-3.8962	Down
orf19.3219	Null	Ortholog(s) have role in proton transport	-3.90349	Down
orf19.5140	Null	Ortholog of <i>Candida dubliniensis CD36 </i> : CD36_72790 and <i>Candida albicans WO-1</i> : CAWG_05648	-3.95675	Down
orf19.5141	Null	Ortholog of <i>Candida albicans WO-1</i> : CAWG_05647	-4.0024	Down
orf19.6998	GTT1	Putative glutathione S-transferase; downregulated upon adherence to polystyrene; regulated upon white-opaque switching; induced in the presence of human neutrophils; oxidative stress-induced via Cap1p; regulated by Gcn2p; Gcn4p	-4.01783	Down
orf19.2457	Null	Ortholog of <i>C. parapsilosis CDC317</i> : CPAR2_107300; <i>Candida tenuis NRRL Y-1498</i> : CANTEDRAFT_136821; <i>Candida dubliniensis CD36 </i> : CD36_05580 and <i>Pichia stipitis Pignal</i> : PICST_28353	-4.08862	Down
orf19.3924	Null	Ortholog of <i>Candida albicans WO-1</i> : CAWG_04810	-4.0926	Down
orf19.984	PHO8	Putative repressible vacuolar alkaline phosphatase; transcription is positively regulated by Rim101p; regulated by Tsa1p; Tsa1Bp in minimal media at 37 deg; possibly adherence-induced	-4.12621	Down
orf19.3655	Null	Ortholog of <i>C. parapsilosis CDC317</i> : CPAR2_602930; <i>Candida tenuis NRRL Y-1498</i> : CANTEDRAFT_115038; <i>Candida dubliniensis CD36 </i> : CD36_60640 and <i>Pichia stipitis Pignal</i> : PICST_31932	-4.15812	Down
orf19.5305	RHD3	GPI-anchored cell wall protein; yeast- associated protein; transcriptionally regulated by iron; expression greater in high iron; clade-associated gene expression; not essential for cell wall integrity; fluconazole-repressed	-4.22208	Down
orf19.4773	AOX2	Alternative oxidase; induced by antimycin A; some oxidants; growth- and carbon-source-regulated; one of two isoforms (Aox1p and Aox2p); involved in cyanide- resistant respiratory pathway that is absent from S. cerevisiae; Hap43p-repressed	-4.35806	Down
orf19.6274	PBR1	Protein required for cohesion; adhesion; and biofilm formation; induced by alpha pheromone in white cells; fluconazole-induced	-4.50764	Down
orf19.2220	Null	Hap43p-repressed gene; induced by Rgt1p	-4.59641	Down
orf19.921	HMS1	Transcriptional regulator required for morphogenesis induced by elevated temperature or Hsp90 compromise; acts downstream of Pcl1p	-4.90073	Down
orf19.4612	Null	Hap43p-repressed gene	-4.97104	Down
orf19.2460	Null	Predicted ORF in Assemblies 19; 20 and 21; exogenously expressed protein is a substrate for Kex2p processing in vitro; transcription is repressed in response to alpha pheromone in SpiderM medium	-5.12145	Down
orf19.6282	Null	Has domain(s) with predicted nucleic acid binding; nucleotide binding activity	-5.17506	Down
orf19.2787	PRY1	Extracellular protein; transcription is opaque specific; transcription is repressed in response to alpha pheromone in SpiderM medium; possibly an essential gene; disruptants not obtained by UAU1 method	-5.17749	Down
orf19.1541	Null	Protein not essential for viability; transcription is repressed in response to alpha pheromone in SpiderM medium	-5.1819	Down
orf19.6200	Null	Oral infection upregulated gene; mutant has reduced capacity to damage oral epithelial cells	-5.24788	Down
orf19.7218	RBE1	Cell wall protein; transcript negatively regulated by Rim101p; Efg1p; Ssn6p; alkaline conditions; signal sequence; O-glycosylation; no GPI anchor predicted; ketoconazol upregulated; biofilm-induced; regulated by Sef1p; Sfu1p; Hap43p	-5.43634	Down
orf19.4607	Null	Hap43p-repressed gene; hyphal induced; biofilm-induced	-5.44052	Down
orf19.7362	SKN1	Protein with predicted role in beta-1;6- glucan synthesis; probable N-glycosylated type II membrane protein; transcription and change in mRNA length induced by yeast-hyphal transition; transcription induced by Rim101p or caspofungin	-5.60477	Down
orf19.6899	Null	Putative oxidoreductase; mutation confers hypersensitivity to toxic ergosterol analog	-5.66291	Down
orf19.3232	Null	Putative transporter; mutation confers hypersensitivity to toxic ergosterol analog; fungal- specific (no human or murine homolog)	-5.82479	Down
orf19.3902	Null	Predicted ORF in Assemblies 19; 20 and 21; decreased transcription is observed upon fluphenazine treatment or in an azole-resistant strain that overexpresses CDR1 and CDR2	-5.90743	Down
orf19.5172	LIP9	Secreted lipase; member of a lipase gene family whose members are expressed differentially in response to carbon source and during infection; may have a role in nutrition and/or in creating an acidic microenvironment	-5.98337	Down
orf19.7447	JEN1	Lactate transporter; transcriptionally induced by lactic acid; activated by Cat8p; alkaline downregulated by Rim101p; localizes to plasma membrane; similar to S. cerevisiae Jen1p	-6.05884	Down
orf19.3376	Null	Ortholog of <i>Candida albicans WO-1</i> : CAWG_03459	-6.08603	Down
orf19.4599	PHO89	Putative phosphate permease; expression is regulated upon white-opaque switching; alkaline upregulated by Rim101p; induced upon biofilm formation; possibly adherence-induced	-6.22263	Down
orf19.6169	ATO1	Putative fungal-specific transmembrane protein; induced by Rgt1p	-6.41577	Down
orf19.5302	PGA31	Cell wall protein; putative GPI anchor; expression is regulated upon white-opaque switching; induced by Congo Red and by cell wall regeneration	-6.49265	Down
orf19.1239	Null	Secreted protein; exogenously expressed protein is a substrate for Kex2p processing in vitro; fluconazole-regulated	-6.49666	Down
orf19.4972	Null	Putative transcription factor with zinc finger DNA-binding motif	-6.62412	Down
orf19.2475	PGA26	GPI-anchored adhesin-like protein of the cell wall; role in cell wall integrity; required for normal virulence; transcriptionally regulated by iron; expression greater in high iron; induced during cell wall regeneration; Hap43p-repressed	-6.73255	Down
orf19.2451	PGA45	Cell wall protein; putative GPI-anchor; downregulated in core caspofungin response; Hog1p-induced; regulated by Ssn6p; Mob2p-dependent hyphal regulation; biofilm-induced	-7.01399	Down
orf19.4934	OP4	Ala- Leu- and Ser-rich protein; secreted; N- terminal hydrophobic region; possible glycosylation; transcribed specifically in opaque-phase cells; repressed by alpha pheromone in opaque MTLa homozygotes; fluconazole- induced	-7.08163	Down
orf19.7094	HGT12	Glucose; fructose; mannose transporter; major facilitator superfamily; role in macrophage-induced hyphal growth; detected at germ tube plasma membrane by mass spectrometry; Snf3p-induced; 12 probable transmembrane segments	-7.36264	Down
orf19.3664	HSP31	Putative 30 kda heat shock protein; repressed during the mating process	-7.36652	Down
orf19.849	Null	Ortholog(s) have role in protein N-linked glycosylation; protein O-linked glycosylation; response to stress	-7.53828	Down
orf19.5303	PGA30	GPI-anchored protein of cell wall	-7.83872	Down
orf19.3897	Null	Protein of unknown function; decreased transcription is observed upon fluphenazine treatment or in an azole-resistant strain that overexpresses CDR1 and CDR2; transcription is repressed in response to alpha pheromone in SpiderM medium	-7.92677	Down
orf19.5933	Null	Predicted ORF in Assemblies 19; 20 and 21; increased transcription is observed upon benomyl treatment	-8.16903	Down
orf19.2366	Null	Has domain(s) with predicted DNA binding activity and role in DNA integration	-8.4576	Down
orf19.3117	CSA2	Extracellular-associated protein; downregulated by Rim101p at pH 8; regulated by Tsa1p; Tsa1Bp in minimal media at 37 deg; induced by ketoconazole and nitric oxide; Hap43p-induced	-8.54169	Down
orf19.3378	Null	Predicted ORF in Assemblies 19; 20 and 21; regulated by Tsa1p; Tsa1Bp in minimal media at 37 deg	-9.32433	Down
orf19.2833	PGA34	Putative GPI-anchored protein; transcription is repressed in response to alpha pheromone in SpiderM medium; late-stage biofilm-induced gene; induced in oralpharyngeal candidasis	-10.1317	Down

## Sheet: White v.s. Opaque
Differentially expressed genes between white and opaque cells
GeneID	Gene name	Description	Log2(White/Opaque)	Up-/Down-regulated in white cells
orf19.7381	AHR1	Zinc-finger transcription factor involved in regulation of adhesion genes; involved in white-opaque switch; forms complex with Mcm1p; null mutant displays sensitivity to 5-fluorocytosine and to lithium chloride	8.88217	Up
orf19.4438	RME1	Protein similar to S. cerevisiae meiotic regulator Rme1p; white-specific transcription; upregulation correlates with clinical development of fluconazole resistance; biofilm and planktonic growth- induced gene; Upc2p-regulated in hypoxia	8.21545	Up
orf19.1189	Null	Late-stage biofilm-induced gene; transcription regulated upon yeast-hyphal switch; transcriptionally activated by Mnl1p under weak acid stress; contains a 5' UTR intron	7.99171	Up
orf19.4555	ALS4	ALS family protein; role in adhesion and wild-type germ tube induction; growth and temperature regulated; expressed during infection of human buccal epithelial cells; down-regulated upon vaginal contact; putative GPI-anchored	7.87459	Up
orf19.4941	TYE7	bHLH transcription factor involved in control of glycolysis; required for biofilm formation; hyphally regulated by Cph1p; Cyr1p; flucytosine; Hog1p induced; amphotericin B; caspofungin repressed; induced in biofilm and planktonic growth	7.62912	Up
orf19.699	Null	Biofilm-induced gene	6.89114	Up
orf19.2356	CRZ2	Zinc finger transcription factor; crz1 not crz2 null mutation suppresses fluconazole resistance of homozygous cka2 null (CK2 kinase defective); Rim101p- downregulated at pH 8; required for yeast cell adherence to silicone substrate	6.8162	Up
orf19.822	HSP21	Small heat shock protein involved in stress response and virulence; detected in some; not all; biofilm extracts; fluconazole-downregulated; transcription induced in cyr1 or ras1 mutants; stationary phase enriched protein	6.64824	Up
orf19.4195.1	FCA1	Cytosine deaminase; enzyme of pyrimidine salvage; functional homolog of S. cerevisiae Fcy1p; mutation is associated with resistance to flucytosine (5- FC) in a clinical isolate; hyphal downregulated; gene has intron	6.52431	Up
orf19.1979	GIT3	Putative glycerophosphoinositol permease; fungal-specific (no human/murine homolog); alkaline downregulated; transcription specific to white cell type; caspofungin; macrophage/pseudohyphal-repressed; biofilm- induced	6.44063	Up
orf19.1097	ALS2	ALS family protein; role in adhesion; biofilm formation; germ tube induction; expressed at infection of human buccal epithelial cells; putative GPI- anchor; induced by ketoconazole; low iron and at cell wall regeneration; regulated by Sfu1p	6.24904	Up
orf19.5288	IFE2	Putative alcohol dehydrogenase; decreased expression in hyphae compared to yeast-form cells; Efg1p- regulated; fluconazole-induced; Hog1p-induced; increased expression in response to prostaglandins	6.18173	Up
orf19.5079	CDR4	Putative transporter of ATP-binding cassette (ABC) superfamily; biofilm; fluconazole; Sfu1p; Hog1p; core stress response induced; caspofungin repressed; fluconazole resistance is not affected by mutation or correlated with expression	6.17038	Up
orf19.1264	CFL2	Putative oxidoreductase; iron utilization; regulated by Sfu1p; Sef1p; Hap43p; Nrg1p; Tup1p; Rim101p; alkaline; low iron; fluphenazine; ciclopirox olamine; flucytosine; fluconazole; biofilm induced; caspofungin; amphotericin B repressed	6.06456	Up
orf19.2082	SAP30	Aspartic-type endopeptidase involved in degradation of alpha pheromone; functional equivalent of S. cerevisiae Bar1p; specific to a-cells; transcription is induced in response to alpha pheromone	6.03837	Up
orf19.54	Null	Has domain(s) with predicted palmitoyl- (protein) hydrolase activity and role in cellular protein modification process	5.9904	Up
orf19.4980	HSP70	Putative hsp70 chaperone; role in entry into host cells; heat-shock; amphotericin B; cadmium; ketoconazole-induced; farnesol-downregulated in biofilm; surface localized in yeast-form and hyphal cells; antigenic in host	5.91214	Up
orf19.4769	IPT1	Inositol phosphoryl transferase; involved in sphingolipid biosynthesis; catalyzes the synthesis of the most abundant sphingolipid; mannose-(inositol-P)2- ceramide; M(IP)2C; from MIPC; required for wild-type membrane localization of Cdr1p	5.87113	Up
orf19.23	RTA3	Similar to S. cerevisiae Rta1p (role in 7- aminocholesterol resistance) and Rsb1p (flippase); putative membrane protein; putative drug-responsive regulatory site; induced by fluphenazine; estradiol; ketoconazole; caspofungin	5.74424	Up
orf19.851	Null	Protein of unknown function; transcription is negatively regulated by Rim101p; negatively modulates intracellular ATP levels during the development of azole resistance; induced by Ca(2+) in a calcineurin-dependent manner	5.71182	Up
orf19.1868	RNR22	Putative ribonucleoside diphosphate reductase; shows colony morphology-related gene regulation by Ssn6p; RNA abundance regulated by tyrosol and cell density; Hap43p-repressed gene; biofilm- and planktonic growth-induced	5.58223	Up
orf19.2021	HGT8	High-affinity glucose transporter of the major facilitator superfamily; 20 members in the C. albicans glucose transporter family; 12 probable membrane- spanning segments; gene has intron; expressed in rich medium; biofilm-induced	5.52829	Up
orf19.1691	Null	Plasma-membrane-localized protein; filament induced; Hog1p-; ketoconazole-; fluconazole- and hypoxia- induced; regulated by Nrg1p; Tup1p; Upc2p; increased expression in response to prostaglandins; biofilm- and planktonic growth-induced	5.3646	Up
orf19.5446	Null	Putative protein of unknown function; transcription is upregulated in clinical isolates from HIV+ patients with oral candidiasis; regulated by Ssn6p	5.29421	Up
orf19.4886	Null	Putative adhesin-like protein; Hap43p- repressed gene	5.27472	Up
orf19.5070	Null	Similar to cell-wall mannoproteins; transcriptionally regulated by iron; expression greater in low iron; greater mRNA abundance observed in cyr1 homozygous null mutant than in wild type; regulated by osmotic and oxidative stress via Hog1p	5.26008	Up
orf19.7284	ASR2	Gene regulated by cAMP and by osmotic stress; greater mRNA abundance observed in a cyr1 or ras1 homozygous null mutant than in wild type; stationary phase enriched protein	5.23612	Up
orf19.4943	PSA2	Mannose-1-phosphate guanyltransferas; macrophage-downregulated gene; stationary phase enriched protein; Hap43p-repressed gene	5.18345	Up
orf19.347	RSN1	Hap43p-repressed gene; biofilm-induced gene; protein induced during the mating process; planktonic growth-induced gene	5.12367	Up
orf19.4679	AGP2	Amino acid permease; hyphal downregulated; regulated upon white-opaque switching; induced in core caspofungin response; during cell wall regeneration; or by flucytosine; fungal-specific; regulated by Sef1p-; Sfu1p-; and Hap43p	5.12145	Up
orf19.1780	Null	Has domain(s) with predicted catalytic activity	5.09122	Up
orf19.3448	Null	Predicted ORF in Assemblies 19; 20 and 21; ketoconazole-repressed	5.02152	Up
orf19.3589	SPO11	DNA endonuclease required for genetic recombination between homologous chromosomes during the parasexual cycle; produced in mitotically dividing cells; similar to S. cerevisiae Spo11p; which functions in recombination during meiosis	4.99465	Up
orf19.7561	DEF1	Regulator of RNA polymerase II; required for filamentous growth and epithelial cell escape; dissemination in RHE model; induced by fluconazole; high cell density; Efg1p/hyphally regulated; role in adhesion and hyphal growth on solid surface	4.98213	Up
orf19.3803	MNN22	Putative Golgi alpha-1;2- mannosyltransferase; regulated by Tsa1p; Tsa1Bp in minimal media at 37 deg; Hog1p-induced; induced by nitric oxide; downregulated in core stress response; planktonic growth- induced gene	4.77854	Up
orf19.2164.1	MFA1	a-factor mating pheromone; produced in opaque MTLa cells; required for mating competence of MTLa cells, but not MTLalpha; induced by alpha-factor	4.67272	Up
orf19.4456	GAP4	Putative amino acid permease; hyphal induced; regulated by Hap43p; Gcn2p and Gcn4p; shows colony morphology-related gene regulation by Ssn6p; detected at plasma membrane of yeast-form and germ tube by mass spectrometry	4.5075	Up
orf19.6837	FMA1	Protein similar to oxidoreductases; transcription is upregulated in response to treatment with ciclopirox olamine; upregulation correlates with clinical development of fluconazole resistance	4.36888	Up
orf19.5612	BMT4	Putative beta-mannosyltransferase; required for elongation of beta-mannose chains on the acid-labile fraction of cell wall phosphopeptidomannan; 9-gene family member; regulated by Tsa1p; Tsa1Bp; biofilm-induced gene	4.34548	Up
orf19.4673	BMT9	Beta-mannosyltransferase; member of a 9-gene family that includes characterized genes BMT1; BMT2; BMT3; and BMT4 with roles in beta-1;2-mannosylation of cell wall phosphopeptidomannan; regulated by Sef1p-; Sfu1p-; and Hap43p	4.30931	Up
orf19.3931.1	Null	Pseudogene; added to Assembly 21 based on comparative genome analysis	4.29421	Up
orf19.2165	Null	Predicted ORF in Assemblies 19; 20 and 21; induced by nitric oxide	4.28213	Up
orf19.3440	FRP5	Predicted ORF in Assemblies 19; 20 and 21; flucytosine repressed	4.26996	Up
orf19.1258	Null	Putative adhesin-like protein; regulated by Tsa1p; Tsa1Bp in minimal media at 37 deg; transcription is induced in response to alpha pheromone in SpiderM medium; clade-associated gene expression; Hap43p-induced gene	4.15868	Up
orf19.823	Null	Ortholog of <i>C. parapsilosis CDC317</i> : CPAR2_209270; <i>Candida dubliniensis CD36 </i> : CD36_18650; <i>Candida orthopsilosis Co 90-125</i> : CORT0A08560 and <i>Candida tropicalis MYA-3404</i> : CTRG_01444	4.1422	Up
orf19.4942	Null	Ortholog of <i>Candida albicans WO-1</i> : CAWG_00134	4.1422	Up
orf19.2020	HGT6	Putative high-affinity major facilitator superfamily glucose transporter; 20 family members; 12 probable membrane-spanning segments; core stress response; fluconazole-induced; biofilm-induced; induced in oralpharyngeal candidasis	4.14027	Up
orf19.3997	ADH1	Alcohol dehydrogenase; oxidizes ethanol into acetaldehyde; at yeast; but not hyphal cell surface; soluble in hyphae; immunogenic in human/mouse; complements S. cerevisiae adh1 adh2 adh3 mutation; biofilm-; fluconazole-; farnesol-induced	4.13479	Up
orf19.24	RTA2	Putative flippase required for sphingolipid long chain base release; mediates calcineurin-dependent resistance to azoles; stress-associated protein; Ca2+; calcineurin-regulated; ketoconazole; caspofungin induced; Plc1p-regulated	4.12958	Up
orf19.1287	Null	Biofilm-induced gene	4.11736	Up
orf19.5342.2	Null	Protein of unknown function; protein newly produced during adaptation to the serum	4.03056	Up
orf19.2344	ASR1	Putative heat shock protein; transcription regulated by cAMP; osmotic stress; ciclopirox olamine; ketoconazole; negatively regulated by Cyr1p; Ras1p; colony morphology-related regulation by Ssn6p; stationary phase enriched; Hap43p-induced	3.92638	Up
orf19.1906	Null	Late-stage biofilm-induced gene	3.91981	Up
orf19.2898	Null	Ortholog(s) have borate efflux transmembrane transporter activity; role in borate transport; protein targeting to vacuole and fungal-type vacuole; plasma membrane localization	3.90909	Up
orf19.6817	FCR1	Zinc cluster transcription factor; negative regulator of fluconazole; ketoconazole; brefeldin A resistance; transposon mutation increases filamentous growth; partially suppresses S. cerevisiae pdr1 pdr3 mutant fluconazole sensitivity	3.86353	Up
orf19.915	Null	Ortholog of <i>Candida albicans WO-1</i> : CAWG_01960	3.84376	Up
orf19.6489	FMP45	Protein induced during the mating process; mutation confers hypersensitivity to toxic ergosterol analog and to amphotericin B; alkaline downregulated; repressed by alpha pheromone in SpiderM medium	3.82667	Up
orf19.5210	Null	Hap43p-repressed gene; possibly an essential gene; disruptants not obtained by UAU1 method	3.81815	Up
orf19.3548.1	WH11	Cytoplasmic protein expressed specifically in white phase yeast cells; expression in opaque cells increases virulence and frequency of opaque-to-white switching; null mutant has wild-type switching; Hap43p; hypoxia and ketoconazol induced	3.80807	Up
orf19.6141	HGT16	Putative glucose transporter of the major facilitator superfamily; the C. albicans glucose transporter family comprises 20 members; 12 probable membrane-spanning segments; gene has intron; expressed in rich medium with 2%25 glucose	3.77963	Up
orf19.1816	ALS3	ALS family cell wall adhesin; role in epithelial adhesion; endothelial invasiveness; allelic variation in adhesiveness; immunoprotective in mice; promotes biofilm formation by binding to SspB adhesin of S. gordonii; fluconazole-repressed	3.75364	Up
orf19.2812	Null	Ortholog of <i>C. parapsilosis CDC317</i> : CPAR2_103390; <i>Lodderomyces elongisporus NRLL YB- 4239</i> : LELG_02022; <i>Candida dubliniensis CD36 </i> : CD36_83930 and <i>Candida orthopsilosis Co 90-125</i> : CORT0B04590	3.73736	Up
orf19.3238	Null	Ortholog of <i>Candida albicans WO-1</i> : CAWG_01469	3.72717	Up
orf19.4737	TPO3	Possible role in polyamine transport; MFS- MDR family; transcription induced by Sfu1p; regulated upon white-opaque switching; decreased expression in hyphae compared to yeast-form cells; regulated by Nrg1p; fungal- specific	3.69693	Up
orf19.85	GPX2	Similar to glutathione peroxidase; expression greater in high iron; alkaline upregulated by Rim101p; transcriptionally induced by alpha factor or interaction with macrophage; regulated by Efg1p; caspofungin repressed	3.68377	Up
orf19.5814.1	Null	Predicted protein of unknown function, conserved among several Candida species	3.61998	Up
orf19.5863	Null	Ortholog of <i>Debaryomyces hansenii CBS767</i> : DEHA2B08404g; <i>Candida dubliniensis CD36 </i> : CD36_84160; <i>Pichia stipitis Pignal</i> : PICST_67031 and <i>Candida tropicalis MYA-3404</i> : CTRG_02325	3.56391	Up
orf19.3040	EHT1	Protein similar to <i>S. cerevisiae</i> Eht1p; transcription is induced in response to alpha pheromone in SpiderM medium; regulated by Sef1p-; Sfu1p-; and Hap43p	3.55501	Up
orf19.255	ZCF1	Predicted zinc-cluster protein; possibly transcriptionally regulated upon hyphal formation; late- stage biofilm-induced; intron in 5'-UTR; mutants display decreased colonization of mouse kidneys	3.54038	Up
orf19.868	ADAEC	Protein of unknown function; transcription is specific to white cell type	3.49334	Up
orf19.1976	TRX2	Similar to thioredoxins; not expected to be enzymatically active because it lacks a canonical thioredoxin active site (Trp-Cys-Gly-Pro-Cys); TRX1 encodes all of the cytoplasmic/nuclear thioredoxin function in C. albicans; Hap43p-induced	3.48764	Up
orf19.2989	GOR1	Ortholog(s) have glyoxylate reductase activity; role in glyoxylate catabolic process and cytosol; mitochondrion; nucleus localization	3.42479	Up
orf19.1799	GAP5	Putative general amino acid permease; fungal-specific (no human or murine homolog)	3.3761	Up
orf19.1048	IFD6	Aldo-keto reductase family member; similar to aryl alcohol dehydrogenases; increased protein correlates with MDR1 overexpression (but not CDR1 or CDR2) in fluconazole-resistant clinical isolates; farnesol regulated; possibly essential gene	3.34858	Up
orf19.6770	Null	Ortholog of <i>Candida dubliniensis CD36 </i> : CD36_87190; <i>Pichia stipitis Pignal</i> : PICST_33566; <i>Spathaspora passalidarum NRRL Y-27907</i> : SPAPADRAFT_62444 and <i>Candida guilliermondii ATCC 6260</i> : PGUG_02243	3.32294	Up
orf19.33	Null	Predicted ORF from Assembly 19; removed from Assembly 20; restored based on transcription data; similar to orf19.7550	3.30726	Up
orf19.5606	Null	Ortholog of <i>Candida dubliniensis CD36 </i> : CD36_63865 and <i>Candida albicans WO-1</i> : CAWG_05051	3.29421	Up
orf19.5753	HGT10	Glycerol permease involved in glycerol uptake; member of the major facilitator superfamily; induced by osmotic stress; at low glucose in rich media; during cell wall regeneration; 12 membrane spans; Hap43p- induced gene	3.26704	Up
orf19.4940	Null	Putative histidine permease; fungal-specific (no human or murine homolog); Hap43p-induced gene	3.23705	Up
orf19.6684	PNC1	Putative nicotinamidase; involved in NAD salvage pathway; decreased transcription is observed in an azole-resistant strain that overexpresses MDR1	3.21598	Up
orf19.4998	ROB1	Transcriptional regulator involved in control of biofilm formation; null mutant displays abnormal colony morphology and invasive growth; caspofungin repressed; biofilm-induced	3.21504	Up
orf19.254	Null	Predicted ORF in Assemblies 19; 20 and 21; Hog1p-downregulated	3.19944	Up
orf19.4907	Null	Putative protein of unknown function; Hap43p-repressed gene; increased transcription is observed upon fluphenazine treatment; possibly transcriptionally regulated by Tac1p; induced by nitric oxide; fungal- specific (no human/murine homolog	3.19311	Up
orf19.3190	HAL9	Protein with Zn(2)-Cys(6) binuclear cluster; gene in zinc cluster region of Chr. 5; transcriptionally activated by Mnl1p in weak acid; similar to S. cerevisiae Hal9p; which is a putative transcription factor involved in salt tolerance	3.17591	Up
orf19.149	Null	Predicted ORF in Assemblies 19; 20 and 21; transcription detected in high-resolution tiling array experiments	3.16868	Up
orf19.3160	HSP12	Heat-shock protein; induced upon osmotic/oxidative/cadmium stress; fluphenazine treatment; low iron; CDR1 and CDR2 overexpression; or ssn6 or ssk1 homozygous null mutation; overexpression increases resistance to farnesol and azoles	3.15174	Up
orf19.1778	Null	Ortholog of <i>Candida albicans WO-1</i> : CAWG_06075	3.1422	Up
orf19.3869	Null	Predicted ORF in Assemblies 19; 20 and 21; regulated by Tsa1p; Tsa1Bp in minimal media at 37 deg; shows colony morphology-related gene regulation by Ssn6p	3.13701	Up
orf19.4216	Null	Putative heat shock protein; decreased expression in hyphae; transcription is increased in populations of cells exposed to fluconazole over multiple generations; overexpression increases resistance to farnesol and azoles	3.10693	Up
orf19.5447	HGT19	Putative glucose/myo-inositol transporter of major facilitator superfamily; 12 transmembrane segments; extended N terminus; expressed in rich medium; Hap43p-; phagocytosis-; biofilm; induced; 20 member C. albicans glucose transporter family	3.10536	Up
orf19.2745	UME7	Putative transcription factor with zinc cluster DNA-binding motif; similar to S. cerevisiae Ume6p; which is a transcription factor involved in the regulation of meiotic genes	3.10156	Up
orf19.3208	DAL52	Putative allantoate permease; fungal- specific (no human or murine homolog); not essential for viability; similar to S. cerevisiae Dal5p	3.08776	Up
orf19.6202	RBT4	Protein similar to plant pathogenesis- related proteins; required for virulence in mouse systemic and rabbit corneal infections; not required for filamentation; mRNA binds to She3p and is localized to hyphal tips; Hap43p-induced gene	3.04144	Up
orf19.320	Null	Has domain(s) with predicted nucleotide binding; oxidoreductase activity and role in oxidation- reduction process	2.9862	Up
orf19.4215	FET34	Putative multicopper ferroxidase; expression greater in low iron and reduced in a fluconazole-resistant isolate; downregulated by Sfu1p; Hog1p; alkaline upregulated by Rim101p; ciclopirox olamine; ketoconazole and hypoxia induced	2.95886	Up
orf19.3649	Null	Ortholog(s) have adenyl-nucleotide exchange factor activity; role in cytoplasmic translation and cytosolic ribosome; nucleus localization	2.95393	Up
orf19.3932.1	Null	Has domain(s) with predicted nucleic acid binding, nucleotide binding activity	2.92648	Up
orf19.3638	PGA46	Putative GPI-anchored protein; secreted; fluconazole-induced	2.91088	Up
orf19.2529.1	Null	Protein of unknown function; Spider biofilm repressed	2.89137	Up
orf19.3836	Null	Ortholog(s) have cytoplasm localization	2.86102	Up
orf19.756	SAP7	Pepstatin A-insensitive secreted aspartyl protease; self-processing; expressed in human oral infection; Ssn6p-regulated; role in murine intravenous infection; induced during; but not required for; murine vaginal infection; N-glycosylated	2.8227	Up
orf19.3618	YWP1	Secreted yeast cell wall protein; possible role in dispersal in host; mutation causes increased adhesion and biofilm formation; stable propeptide; regulated by growth phase; phosphate; Ssk1p; Ssn6p; Efg1p; Efh1p; Hap43p; mRNA binds to She3p	2.80436	Up
orf19.5604	MDR1	Plasma membrane multidrug efflux pump; MDR major facilitator transporter superfamily; methotrexate is preferred substrate; overexpression in drug-resistant clinical isolates confers fluconazole resistance; repressed in young biofilms	2.80368	Up
orf19.508	QDR1	Putative transporter of antibiotic resistance; transcription regulated by Nrg1p and Tup1p; caspofungin repressed; expression regulated by white- opaque switching; Hap43p-repressed gene; early-stage biofilm- and planktonic growth-induced gene	2.80348	Up
orf19.2990	XOG1	Exo-1;3-beta-glucanase; 5 glycosyl hydrolase family member; affects sensitivity to chitin and glucan synthesis inhibitors; not required for yeast-to-hyphal transition or for virulence in mouse systemic infection; Hap43p-induced gene	2.80302	Up
orf19.3826	Null	Predicted ORF in Assemblies 19; 20 and 21; Plc1p-regulated	2.79996	Up
orf19.4526	HSP30	Putative heat shock protein; fluconazole- downregulated; amphotericin B induced	2.78976	Up
orf19.882	HSP78	Putative heat-shock protein; transcriptionally regulated by macrophage response; transcription is regulated by Nrg1p; Mig1p; Gcn2p; Gcn4p; Mnl1p; heavy metal (cadmium) stress-induced; stationary phase enriched protein	2.7738	Up
orf19.4889	Null	Predicted membrane transporter; member of the drug:proton antiporter (12 spanner) (DHA1) family; major facilitator superfamily (MFS)	2.75364	Up
orf19.2608	ADH5	Putative alcohol dehydrogenase; regulated by white-opaque switching; fluconazole-induced; antigenic in murine infection; regulated by Nrg1p; Tup1p; Hap43p- repressed; macrophage-downregulated protein; biofilm- and planktonic growth-induced	2.73083	Up
orf19.909	STP4	Putative transcription factor with zinc finger DNA-binding motif; induced in core caspofungin response; shows colony morphology-related gene regulation by Ssn6p; induced by 17-beta-estradiol; ethynyl estradiol	2.72649	Up
orf19.4358	Null	Putative protein of unknown function; Hap43p-repressed gene; <I>S. cerevisiae</I> ortholog YDL157C localizes to mitochondria	2.72484	Up
orf19.5025	MET3	ATP sulfurlyase of sulfate assimilation; repressed by Met or Cys; Sfu1p; or in fluconazole- resistant isolate; strongly induced on biofilm formation; even in presence of Met and Cys; Hog1p-; caspofungin-; white phase-induced	2.69935	Up
orf19.6013	Null	Ortholog(s) have cytosol; nucleolus localization	2.69475	Up
orf19.4776	LYS143	Putative transcription factor with zinc cluster DNA-binding motif; has similarity to S. cerevisiae Lys14p; which is a transcription factor involved in the regulation of lysine biosynthesis genes	2.66954	Up
orf19.4309	GRP2	Methylglyoxal reductase; regulation associated with azole resistance; induced in core stress response or by oxidative stress (via Cap1p); fluphenazine; benomyl; or with long term fluconazole treatment; Hap43p- induced; antigenic in humans	2.65926	Up
orf19.5770	OPT8	Possible oligopeptide transporter; similar to Opt1p and to S. cerevisiae Ygl114wp; but not other OPTs; induced by nitric oxide; amphotericin B; expression of OPT6; -7; or -8 does not complement mutants lacking Opt1p; Opt2p; and Opt3p	2.58285	Up
orf19.4824	Null	Planktonic growth-induced gene	2.5761	Up
orf19.557	Null	Hap43p-repressed gene; planktonic growth- induced gene	2.57318	Up
orf19.1067	GPM2	Putative phosphoglycerate mutase; decreased expression in hyphae compared to yeast-form cells; macrophage/pseudohyphal-repressed; induced by high levels of peroxide stress; farnesol-induced; biofilm- and planktonic growth-induced gene	2.56984	Up
orf19.4689	PGA57	Putative GPI-anchored protein; Hap43p- induced gene	2.56813	Up
orf19.2296	Null	Protein with similarity to mucins; ketoconazole-induced; fluconazole-downregulated; mRNA abundance increased in a cyr1 mutant than in wild type; colony morphology-related gene regulation by Ssn6p; late- stage biofilm-induced	2.56305	Up
orf19.5966	Null	Ortholog of <i>Candida albicans WO-1</i> : CAWG_02810	2.55724	Up
orf19.6222	SPO22	Ortholog(s) have role in regulation of synaptonemal complex assembly and condensed nuclear chromosome localization	2.55724	Up
orf19.3368	Null	Ortholog of <i>Candida albicans WO-1</i> : CAWG_03466	2.55724	Up
orf19.5431	Null	Hap43p-repressed gene	2.53699	Up
orf19.6888	Null	Protein with Gal4p-like DNA-binding domain; gene transcription regulated by Mig1p and Tup1p	2.52132	Up
orf19.1863	Null	Has domain(s) with predicted Rho guanyl- nucleotide exchange factor activity; role in regulation of Rho protein signal transduction and intracellular localization	2.51285	Up
orf19.5103	Null	Hap43p-repressed gene; clade-associated gene expression; gene induced by hypoxia; planktonic growth- induced gene	2.47478	Up
orf19.7567	Null	Predicted ORF in Assemblies 19; 20 and 21; transcription is induced in response to alpha pheromone in SpiderM medium	2.47053	Up
orf19.5076.1	Null	Ortholog of C. parapsilosis CDC317 : CPAR2_804320, Candida tenuis NRRL Y-1498 : CANTEDRAFT_114112, Debaryomyces hansenii CBS767 : DEHA2G14938g and Candida orthopsilosis Co 90-125 : CORT_0A04360	2.44055	Up
orf19.1782.1	Null	Protein of unknown function; ORF added to Assembly 21 based on comparative genome analysis; has intron	2.43171	Up
orf19.3571	Null	Ortholog of <i>C. parapsilosis CDC317</i> : CPAR2_209420; <i>Candida tenuis NRRL Y-1498</i> : CANTEDRAFT_100922; <i>Debaryomyces hansenii CBS767</i> : DEHA2D11176g and <i>Candida dubliniensis CD36 </i> : CD36_19870	2.43171	Up
orf19.2972	PDE2	Cyclic nucleotide phosphodiesterase; high affinity; role in moderating signaling via cAMP; required for wild-type virulence; hyphal growth; switching; and cell wall; but not for pseudohyphal growth; expressed shortly after hyphal induction	2.41841	Up
orf19.6675	Null	Protein of unknown function; from Assembly 19; removed from Assembly 20; restored based on comparative genome analysis; F-12/CO2 early biofilm induced	2.41638	Up
orf19.3665	Null	Hap43p-induced gene; ortholog of <i>S. cerevisiae</i> SET6; a SET domain protein of unknown function	2.40798	Up
orf19.2454	PHO87	Putative phosphate permease; transcription negatively regulated by Rim101p at pH 8; expression regulated upon white-opaque switching; caspofungin repressed; biofilm-regulated; biofilm-induced; virulence- group-correlated expression	2.40618	Up
orf19.2849	AQY1	Aquaporin water channel; mutant has increased resistance to osmotic shock; required for wild- type tolerance of freezing; not required for virulence in a mouse model of systemic infection; flucytosine repressed; biofilm-induced gene	2.38864	Up
orf19.6053	CIS2	Putative role in regulation of biogenesis of the cell wall; upregulated in biofilm; Gcn4p-regulated	2.37676	Up
orf19.3537	Null	Putative sulfiredoxin; biofilm-induced gene; regulated by Tsa1p; Tsa1Bp in minimal media at 37 degrees C	2.37221	Up
orf19.2179	SIT1	Transporter of ferrichrome siderophores; not ferrioxamine B; required for wild-type invasion of human epithelial cells in vitro; but not for wild-type systemic infection in mice; transcription regulated by iron; Sfu1p; SRfg1p; Tup1p; Hap43p	2.37151	Up
orf19.3441	FRP6	Putative ammonia transport protein; transcription is regulated by Nrg1p and Tup1p; regulated by Ssn6p; upregulated in the presence of human neutrophils; planktonic growth-induced gene	2.36141	Up
orf19.1632	Null	Ortholog(s) have cytosol; nucleus localization	2.35415	Up
orf19.5216	Null	Has domain(s) with predicted acyl-CoA hydrolase activity and role in acyl-CoA metabolic process	2.35079	Up
orf19.6577	FLU1	Multidrug efflux pump of the plasma membrane; MDR family member of the MFS (major facilitator superfamily) of transporters; preferred substrate may be mycophenolic acid; fungal-specific (no human/murine homolog); Hap43p-induced gene	2.3497	Up
orf19.3427	Null	Ortholog of <i>Candida albicans WO-1</i> : CAWG_05207	2.34151	Up
orf19.610	EFG1	bHLH transcriptional regulator required for white-phase cell type; hyphal growth; metabolism; cell- wall gene regulator; roles in adhesion; virulence; Cph1p and Efg1p have role in host cytokine response; binds E- box; T206 phosphorylated	2.33879	Up
orf19.6919	Null	Ortholog of <i>C. parapsilosis CDC317</i> : CPAR2_702710; <i>Candida tenuis NRRL Y-1498</i> : CANTEDRAFT_116256; <i>Debaryomyces hansenii CBS767</i> : DEHA2E17732g and <i>Candida dubliniensis CD36 </i> : CD36_71210	2.29421	Up
orf19.4566	Null	Protein similar to S. cerevisiae Rot1p; which has roles in cytoskeletal dynamics and cell wall biosynthesis; predicted Kex2p substrate	2.29421	Up
orf19.4055	Null	Protein similar to S. cerevisiae Ybr075wp; transposon mutation affects filamentous growth; clade- associated gene expression	2.29421	Up
orf19.5674	PGA10	Plasma membrane protein of heme-iron utilization; allows utilization of hemin and hemoglobin as iron sources in host tissues; predicted GPI anchor; biofilm; hypoxia; ketoconazole; ciclopirox; or hyphal- induced; upregulated by Rim101p at pH8	2.29421	Up
orf19.5729	FGR17	Putative DNA-binding transcription factor; has zinc cluster DNA-binding motif; lacks an ortholog in S. cerevisiae; transposon mutation affects filamentous growth; Hap43p-repressed gene	2.28161	Up
orf19.4857	Null	Hap43p-induced gene	2.28115	Up
orf19.2023	HGT7	Putative glucose transporter; major facilitator superfamily; glucose-; fluconazole-; Snf3p- induced; expressed at high glucose; upregulated in biofilm; C. albicans glucose transporter family comprises 20 members; 12 TM regions predicted	2.26042	Up
orf19.97	CAN1	Basic amino acid permease; complements lysine transport mutation; 10 predicted transmembrane regions; 3 predicted N-glycosylation sites; transcriptionally induced by phagocytosis by macrophages; late-stage biofilm-induced	2.25658	Up
orf19.1030	Null	Putative peptidyl-prolyl cis-trans isomerase	2.23297	Up
orf19.5227	Null	Ortholog(s) have role in chaperone-mediated protein complex assembly; nuclear-transcribed mRNA catabolic process; non-stop decay; proteasome assembly and intracellular localization	2.22819	Up
orf19.2899	Null	Ortholog(s) have cytosol; nucleus localization	2.22604	Up
orf19.4749	Null	Hap43p-induced gene; hyphal-induced expression; regulated by Cyr1p; Ras1p; Efg1p	2.22287	Up
orf19.4786	FGR43	Protein lacking an S. cerevisiae ortholog; transposon mutation affects filamentous growth; transcriptionally activated by Mnl1p under weak acid stress	2.21233	Up
orf19.7565	GNP3	Putative high-affinity glutamine permease; fungal-specific (no human or murine homolog)	2.20932	Up
orf19.2962	Null	Ortholog of <i>C. parapsilosis CDC317</i> : CPAR2_106530; <i>Candida tenuis NRRL Y-1498</i> : CANTEDRAFT_116800; <i>Debaryomyces hansenii CBS767</i> : DEHA2C01364g and <i>Candida dubliniensis CD36 </i> : CD36_02530	2.20258	Up
orf19.1832	FCY23	Putative transporter; Gcn4p-regulated; more similar to S. cerevisiae Tpn1p; which is a vitamin B6 transporter; than to purine-cytosine permeases	2.20141	Up
orf19.836	Null	Protein likely to be essential for growth; based on an insertional mutagenesis strategy	2.1864	Up
orf19.2892	Null	Ortholog of <i>C. parapsilosis CDC317</i> : CPAR2_501110; <i>Candida tenuis NRRL Y-1498</i> : CANTEDRAFT_119393; <i>Debaryomyces hansenii CBS767</i> : DEHA2E08976g and <i>Candida dubliniensis CD36 </i> : CD36_45910	2.18305	Up
orf19.3007.2	Null	Ortholog of <i>C. parapsilosis CDC317</i> : CPAR2_108520; <i>Candida tenuis NRRL Y-1498</i> : CANTEDRAFT_100285; <i>Debaryomyces hansenii CBS767</i> : DEHA2G15774g and <i>Candida dubliniensis CD36 </i> : CD36_02950	2.17736	Up
orf19.5785	Null	Predicted ORF in Assemblies 19; 20 and 21; greater mRNA abundance observed in a cyr1 or ras1 homozygous null mutant than in wild type; induced by nitric oxide	2.1742	Up
orf19.3693	PGA5	Putative GPI-anchored beta-1;3- glucanosyltransferase with similarity to the A. fumigatus GEL family; fungal-specific (no human or murine homolog)	2.17106	Up
orf19.11	Null	Gene transcription regulated by Mig1p and Tup1p	2.16492	Up
orf19.3793	Null	Putative protein of unknown function; mRNA binds to She3p; regulated by Nrg1p; greater mRNA abundance observed in a cyr1 or ras1 homozygous null mutant than in wild type	2.162	Up
orf19.7380	Null	Has domain(s) with predicted nucleic acid binding; nucleotide binding activity	2.15525	Up
orf19.3105	Null	Putative cytochrome P450 protein; possibly an essential gene; disruptants not obtained by UAU1 method	2.14678	Up
orf19.2934	Null	Ortholog(s) have role in cellular bud site selection and nucleolus localization	2.12729	Up
orf19.1047	ERB1	Protein with a predicted role in ribosomal large subunit biogenesis; mutation confers hypersensitivity to 5-fluorocytosine (5-FC); 5- fluorouracil (5-FU); and tubercidin (7-deazaadenosine); hyphal repressed; macrophage repressed	2.1268	Up
orf19.4006	Null	Ortholog(s) have cytosol; nucleus localization	2.12608	Up
orf19.3801	FAV1	Protein with weak similarity to S. cerevisiae Fus2p; induced by alpha pheromone mating factor in MTLa/MTLa opaque cells	2.12428	Up
orf19.4777	DAK2	Putative dihydroxyacetone kinase; transcription decreases upon yeast-hyphal switch; fluconazole-induced; caspofungin repressed; protein enriched in stationary phase yeast cultures; biofilm- and planktonic growth-induced gene	2.11266	Up
orf19.1070	Null	Ortholog(s) have cytoplasm localization	2.10978	Up
orf19.4212	FET99	Multicopper oxidase family protein similar to S. cerevisiae Fet3p; does not complement S. cerevisiae fet3 mutant growth under low-iron conditions; iron- repressed transcription; regulated by Tup1p; Rim101p; late- stage biofilm-induced	2.10352	Up
orf19.154	Null	Hap43p-induced gene; <I>S. cerevisiae</I> ortholog UTP30; a U3-containing 90S preribosome complex protein	2.08574	Up
orf19.3460	Null	Putative protein of unknown function; mRNA binds to She3p; transcription is regulated upon yeast- hyphal switch; induced in oralpharyngeal candidasis	2.07438	Up
orf19.220	PIR1	1;3-beta-glucan-linked structural cell wall protein; N-mannosylated; O-glycosylated by Pmt1p; tandem repeats; cell wall defect in heterozygous mutant; hyphal repressed; Hog1p; fluconazole; hypoxia induced; iron; Efg1p; Plc1p; temp regulated	2.07244	Up
orf19.4911	Null	Has domain(s) with predicted DNA binding activity	2.07182	Up
orf19.1614	MEP1	Ammonium permease; Mep1p is more efficient ammonium permease than Mep2p; whereas Mep2p has additional regulatory role; 11 predicted transmembrane regions; low mRNA abundance; hyphal downregulated; late-stage biofilm- induced	2.07182	Up
orf19.734	GLK1	Putative glucokinase; transcription regulated upon yeast-hyphal switch; regulated by Efg1p; fluconazole-induced; induced in core stress response; shows colony morphology-related gene regulation by Ssn6p; GlcNAc-induced protein	2.06376	Up
orf19.5683	Null	Predicted ORF in Assemblies 19; 20 and 21; clade-associated gene expression	2.06034	Up
orf19.3651	PGK1	Phosphoglycerate kinase; enzyme of glycolysis; localizes to cell wall and cytoplasm; antigenic in murine/human infection; biofilm; planktonic culture-; Hog1p-; Hap43p-; GCN-induced; downregulated upon phagocytosis	2.04502	Up
orf19.7311	Null	Ortholog of <i>C. parapsilosis CDC317</i> : CPAR2_701410; <i>Candida dubliniensis CD36 </i> : CD36_34545; <i>Candida orthopsilosis Co 90-125</i> : CORT0G01580 and <i>Candida tropicalis MYA-3404</i> : CTRG_05939	2.03158	Up
orf19.4479	Null	Putative U3-containing 90S preribosome subunit; Hap43p-induced gene; downregulated during core stress response	2.02064	Up
orf19.1862	Null	Possible stress protein; increased transcription associated with CDR1 and CDR2 overexpression or fluphenazine treatment; transcription regulated by Sfu1p; Nrg1p; Tup1p; stationary phase enriched protein	2.01527	Up
orf19.2395	IME2	Putative serine/threonine protein kinase; mutation confers hypersensitivity to amphotericin B	2.01292	Up
orf19.4949	Null	Ortholog of <i>C. parapsilosis CDC317</i> : CPAR2_801735; <i>Candida dubliniensis CD36 </i> : CD36_84090; <i>Candida orthopsilosis Co 90-125</i> : CORT0B03960 and <i>Spathaspora passalidarum NRRL Y- 27907</i> : SPAPADRAFT_141253	2.008	Up
orf19.6116	GLK4	Putative glucokinase; decreased expression in hyphae compared to yeast-form cells	2.00727	Down
orf19.657	SAM2	S-adenosylmethionine synthetase; localizes to surface of hyphal cells; but not yeast-form cells; possible biofilm-induced expression (reports differ); alkaline upregulated; Hog1p-induced; farnesol- downregulated	-2.01354	Down
orf19.6547	Null	Ortholog of <i>Candida dubliniensis CD36 </i> : CD36_71605 and <i>Candida albicans WO-1</i> : CAWG_05528	-2.02772	Down
orf19.2848	Null	Ortholog(s) have protein kinase regulator activity and role in CVT pathway; activation of protein kinase activity; macroautophagy; mitochondrion degradation; piecemeal microautophagy of nucleus	-2.03039	Down
orf19.7668	MAL2	Alpha-glucosidase that hydrolyzes sucrose; required for sucrose utilization; transcriptionally regulated by Suc1p; expression induced by maltose; repressed by glucose; transposon mutation affects filamentous growth; upregulated in RHE model	-2.03188	Down
orf19.3684	Null	Has domain(s) with predicted nucleotide binding; oxidoreductase activity and role in oxidation- reduction process	-2.03685	Down
orf19.929	Null	Ortholog of <i>Lodderomyces elongisporus NRLL YB-4239</i> : LELG_02754; <i>Candida dubliniensis CD36 </i> : CD36_50600; <i>Candida tropicalis MYA-3404</i> : CTRG_02869 and <i>Candida albicans WO-1</i> : CAWG_04454	-2.05326	Down
orf19.6443	Null	Has domain(s) with predicted catalytic activity and role in metabolic process	-2.05387	Down
orf19.3707	YHB1	Nitric oxide dioxygenase; acts in nitric oxide scavenging/detoxification; role in virulence in mouse; transcription activated by NO; macrophage interaction; hyphal downregulated; mRNA binds to She3p; Hap43p-repressed	-2.05563	Down
orf19.3483	Null	Putative phosphatidyl glycerol phospholipase C; late-stage biofilm-induced gene; Plc1p-regulated	-2.06334	Down
orf19.2160	NAG4	Putative transporter; fungal-specific; similar to Nag3p and to S. cerevisiae Ypr156Cp and Ygr138Cp; required for wild-type mouse virulence and wild- type cycloheximide resistance; gene cluster encodes enzymes of GlcNAc catabolism	-2.0797	Down
orf19.7606	Null	Ortholog of <i>Candida dubliniensis CD36 </i> : CD36_35262; <i>Candida tropicalis MYA-3404</i> : CTRG_05848 and <i>Candida albicans WO-1</i> : CAWG_02290	-2.08661	Down
orf19.7190	OGG1	Ortholog(s) have oxidized purine nucleobase lesion DNA N-glycosylase activity; role in base-excision repair; AP site formation and mitochondrion localization	-2.08807	Down
orf19.1715	IRO1	Putative transcription factor; role in iron utilization; pathogenesis; both IRO1 and adjacent URA3 are mutated in strain CAI4; suppresses S. cerevisiae aft1 mutant low-iron growth defect; hyphal-induced; reports differ about iron regulation	-2.09306	Down
orf19.6459	DPP3	Protein similar to S. cerevisiae pyrophosphate phosphatase Dpp1p; required for farnesol biosynthesis; downregulated in response to 17-beta- estradiol; ethynyl estradiol	-2.10439	Down
orf19.4394	Null	Predicted ORF in Assemblies 19; 20 and 21; transcription is induced in response to alpha pheromone in SpiderM medium	-2.10892	Down
orf19.3895	CHT2	GPI-linked chitinase required for normal filamentous growth; downregulated in core caspofungin response; induced in yeast cells; fluconazole; Cyr1p-; Efg1p-; pH-regulated; mRNA binds She3p; is localized to yeast-form buds and hyphal tips	-2.12135	Down
orf19.5614	Null	Putative ribonuclease H1; biofilm-induced gene; possibly an essential gene; disruptants not obtained by UAU1 method	-2.12385	Down
orf19.6229	CAT1	Catalase; resistance to oxidative stress; neutrophils; peroxide; role in virulence; regulated by iron; ciclopirox; fluconazole; carbon source; pH; Rim101p; Ssn6p; Hog1p; Hap43p; Sfu1p; Sef1p; farnesol; core stress response	-2.12549	Down
orf19.385	GCV2	Glycine decarboxylase P subunit; protein of glycine catabolism; downregulated by Efg1p; Hog1p-induced; upregulated by Rim101p at acid pH; transcription activated in the presence of elevated CO2; stationary phase enriched protein	-2.12665	Down
orf19.1476	Null	Ortholog(s) have mRNA (N6-adenosine)- methyltransferase activity and role in mRNA methylation; meiosis	-2.13735	Down
orf19.4066	Null	Predicted ORF in Assemblies 19; 20 and 21; Hog1p-downregulated	-2.1388	Down
orf19.6037	ASM3	Putative secreted acid sphingomyelin phosphodiesterase; induced in biofilms; possible Kex2p substrate; increased transcription is observed in an azole- resistant strain that overexpresses MDR1	-2.15938	Down
orf19.1345	LIP8	Secreted lipase; member of a differentially expressed lipase gene family with possible roles in nutrition and/or in creating an acidic microenvironment; LIP5 and LIP8 are expressed at all stages of both mucosal and systemic infection	-2.16305	Down
orf19.3100	Null	Hap43p-induced gene; transcription is repressed in response to alpha pheromone in SpiderM medium	-2.185	Down
orf19.5130	PDI1	Putative protein disulfide-isomerase; antigenic in human infection; soluble protein in hyphae; transcription induced upon filamentous growth; protein present in exponential and stationary growth phase yeast cultures	-2.18566	Down
orf19.1342	SHM1	Mitochondrial serine hydroxymethyltransferase; complements the glycine auxotrophy of an S. cerevisiae shm1 null shm2 null gly1-1 triple mutant; protein present in exponential and stationary growth phase yeast cultures	-2.19612	Down
orf19.7127.1	Null	Putative protein of unknown function; transcription is upregulated in an RHE model of oral candidiasis	-2.19765	Down
orf19.4551	CTN1	Predicted carnitine acetyl transferase; required for growth on nonfermentable carbon sources but not for hyphal growth or virulence in mouse systemic model; transcription induced in macrophage; macrophage/pseudohyphal-repressed after 16 hr	-2.20031	Down
orf19.4573	ZCF26	Putative transcription factor with zinc cluster DNA-binding motif; transcription is induced in response to alpha pheromone in SpiderM medium	-2.20652	Down
orf19.849	Null	Ortholog(s) have role in protein N-linked glycosylation; protein O-linked glycosylation; response to stress	-2.21535	Down
orf19.3444	Null	Predicted membrane transporter; member of the drug:proton antiporter (14 spanner) (DHA2) family; major facilitator superfamily (MFS); Hap43p-repressed gene	-2.21535	Down
orf19.1369	Null	Hap43p-repressed gene	-2.21974	Down
orf19.4873	Null	Biofilm-induced gene; expression is regulated upon white-opaque switching	-2.23229	Down
orf19.4476	Null	Predicted ORF in Assemblies 19; 20 and 21; transcript induced by ketoconazole	-2.25222	Down
orf19.5190	Null	Ortholog of <i>Candida albicans WO-1</i> : CAWG_05610	-2.25672	Down
orf19.6254	ANT1	Ortholog(s) have adenine nucleotide transmembrane transporter activity; role in ATP transport; fatty acid beta-oxidation; peroxisome organization and integral to peroxisomal membrane localization	-2.26111	Down
orf19.4690	Null	Biofilm-induced gene; induced by nitric oxide independent of Yhb1p	-2.27565	Down
orf19.2781	Null	Predicted ORF in Assemblies 19; 20 and 21; possibly an essential gene; disruptants not obtained by UAU1 method	-2.27708	Down
orf19.5069	Null	Ortholog(s) have role in meiotic DNA recombinase assembly; reciprocal meiotic recombination and condensed nuclear chromosome localization	-2.29666	Down
orf19.5000	CYB2	Putative cytochrome b2 precursor protein; transcriptionally regulated by iron; expression greater in high iron; alkaline downregulated; shows colony morphology- related gene regulation by Ssn6p; Hap43p-repressed	-2.30916	Down
orf19.4668	Null	Protein not essential for viability	-2.31079	Down
orf19.1106	Null	Protein with Mob2p-dependent hyphal regulation; fluconazole-induced	-2.3146	Down
orf19.5145	SSP96	Putative flavin-containing monooxygenase; induced upon biofilm formation	-2.32112	Down
orf19.5305	RHD3	GPI-anchored cell wall protein; yeast- associated protein; transcriptionally regulated by iron; expression greater in high iron; clade-associated gene expression; not essential for cell wall integrity; fluconazole-repressed	-2.32835	Down
orf19.3672	GAL10	UDP-glucose 4-epimerase required for galactose utilization; mutant has cell wall defects and increased filamentation; fluconazole- and ketoconazole- induced; stationary phase enriched protein; late-stage biofilm-induced gene; GlcNAc-induced	-2.33144	Down
orf19.4833	MLS1	Malate synthase; glyoxylate cycle enzyme; no mammalian homolog; transcription induced upon phagocytosis by macrophage; regulated upon white-opaque switching; biofilm-repressed; strong oxidative stress induced; stationary phase enriched	-2.34616	Down
orf19.2591	Null	Ortholog(s) have adenosylmethionine-8-amino- 7-oxononanoate transaminase activity and role in biotin biosynthetic process	-2.34965	Down
orf19.217	Null	Ortholog(s) have sequence-specific DNA binding activity	-2.34965	Down
orf19.7043	Null	Ortholog(s) have endoplasmic reticulum localization	-2.34965	Down
orf19.4361	IFF3	Putative GPI-anchored protein	-2.35722	Down
orf19.552	Null	Predicted ORF in Assemblies 19; 20 and 21; possibly an essential gene; disruptants not obtained by UAU1 method	-2.37489	Down
orf19.2154	HXK1	N-acetylglucosamine (GlcNAc) kinase; involved in GlcNAc utilization; required for wild-type hyphal growth and mouse virulence; gene expression is GlcNAc-induced; induced in response to alpha pheromone in SpiderM medium	-2.37759	Down
orf19.7513	ALK2	N-Alkane inducible cytochrome P450	-2.38229	Down
orf19.3784	Null	Ortholog of <i>Candida dubliniensis CD36 </i> : CD36_44580 and <i>Candida albicans WO-1</i> : CAWG_03321	-2.40196	Down
orf19.2475	PGA26	GPI-anchored adhesin-like protein of the cell wall; role in cell wall integrity; required for normal virulence; transcriptionally regulated by iron; expression greater in high iron; induced during cell wall regeneration; Hap43p-repressed	-2.41474	Down
orf19.5762	PGA61	Putative GPI-anchored protein	-2.4349	Down
orf19.5611	Null	Ortholog(s) have 3-methylbutanol:NAD(P) oxidoreductase activity; methylglyoxal reductase (NADPH- dependent) activity; role in ergosterol metabolic process; filamentous growth and cytoplasm; nucleus localization	-2.43581	Down
orf19.6306	Null	Trimethylaminobutyraldehyde dehydrogenase; the third enzyme of the carnitine biosynthesis pathway	-2.43693	Down
orf19.4377	KRE1	Predicted GPI-anchor; role in 1;6-beta-D- glucan biosynthesis; production in S. cerevisiae increases glucan content and complements killer toxin sensitivity of kre1 mutant; possible N-linked glycosylation; caspofungin and biofilm induced	-2.44276	Down
orf19.2952	EXG2	GPI-anchored cell wall protein; similar to S. cerevisiae exo-1;3-beta-glucosidase Exg2p; predicted Kex2p substrate; induced during cell wall regeneration; possibly an essential gene; disruptants not obtained by UAU1 method; Hap43p-repressed	-2.46436	Down
orf19.4251	ZCF22	Predicted zinc-finger protein	-2.4748	Down
orf19.6570	NUP	Nucleoside permease; adenosine and guanosine are substrates; whereas cytidine; adenine; guanine; uridine; uracil are not; similar to a nucleoside permease of S. pombe; possibly processed by Kex2p	-2.47618	Down
orf19.6834.10	TAR1	Ortholog of S. cerevisiae Tar1p; encoded within the 25S rRNA gene on the opposite strand; transcription is positively regulated by Tbf1p	-2.47832	Down
orf19.7544	TLO1	Member of a family of telomere-proximal genes of unknown function; hyphal-induced expression	-2.49485	Down
orf19.7093	HGT13	Predicted sugar transporter; involved in glycerol utilization; member of the major facilitator superfamily; 12 transmembrane; gene has intron; oxidative stress-induced via Cap1p; expressed in rich medium; 2%25 glucose	-2.50655	Down
orf19.4818	Null	Ortholog of <i>C. parapsilosis CDC317</i> : CPAR2_805240; <i>Candida tenuis NRRL Y-1498</i> : CANTEDRAFT_116653; <i>Debaryomyces hansenii CBS767</i> : DEHA2F10978g and <i>Candida dubliniensis CD36 </i> : CD36_09000	-2.51922	Down
orf19.5723	POX1	Predicted acyl-CoA oxidase; expression is regulated upon white-opaque switching; upregulated upon phagocytosis	-2.53851	Down
orf19.638	FDH1	Formate dehydrogenase; oxidizes formate to produce CO2; Mig1p regulated; induced by macrophages; fluconazole-downregulated; downregulated by Efg1p under yeast; not hyphal; growth conditions; predicted cytosolic; stationary phase enriched	-2.58034	Down
orf19.1978	GIT2	Putative glycerophosphoinositol permease; fungal-specific (no human or murine homolog); transcription is repressed in response to alpha pheromone in SpiderM medium; Hap43p-repressed gene	-2.60061	Down
orf19.413	Null	Transcription is positively regulated by Sfu1p	-2.601	Down
orf19.7495	Null	Predicted ORF in Assemblies 19; 20 and 21; induced by nitric oxide	-2.61041	Down
orf19.3981	MAL31	Putative high-affinity maltose transporter; transcription is upregulated in clinical isolates from HIV+ patients with oral candidiasis; alkaline upregulated	-2.61268	Down
orf19.4921.1	Null	Protein of unknown function; Spider biofilm repressed	-2.61268	Down
orf19.4651	PGA53	GPI-anchored cell surface protein of unknown function; greater mRNA abundance observed in a cyr1 homozygous null mutant than in wild type	-2.62224	Down
orf19.2210	Null	Ortholog of <i>C. parapsilosis CDC317</i> : CPAR2_103650; <i>Candida tenuis NRRL Y-1498</i> : CANTEDRAFT_115128; <i>Debaryomyces hansenii CBS767</i> : DEHA2C08250g and <i>Candida dubliniensis CD36 </i> : CD36_22000	-2.63505	Down
orf19.5170	ENA21	Predicted ORF similar to S. cerevisiae sodium transporters Ena1p and Ena5p; Gcn4p-regulated; flucytosine; amphotericin B; or ketoconazole-induced; osmotic stress-induced; overlaps orf19.5170.1; which is annotated as a blocked reading frame	-2.64546	Down
orf19.6807	Null	Predicted ORF in retrotransposon Tca17 with similarity to parts of the Gag-Pol region of retrotransposons; clade-associated gene expression	-2.64831	Down
orf19.2837	ALG5	Putative glucosyltransferase involved in cell wall mannan biosynthesis; possibly an essential gene; disruptants not obtained by UAU1 method	-2.65284	Down
orf19.2125	Null	GlcNAc-induced protein	-2.65892	Down
orf19.4682	HGT17	Putative glucose transporter of the major facilitator superfamily; the C. albicans glucose transporter family comprises 20 members; 12 probable membrane-spanning segments; induced at low (0.2%25; compared to 2%25) glucose in rich media	-2.67158	Down
orf19.4041	PEX4	Putative peroxisomal ubiquitin conjugating enzyme; transcription is upregulated in both intermediate and mature biofilms; regulated by Sef1p-; Sfu1p-; and Hap43p	-2.68483	Down
orf19.7193	Null	Ortholog(s) have role in protein targeting to vacuole involved in ubiquitin-dependent protein catabolic process via the multivesicular body sorting pathway and fungal-type vacuole localization	-2.68874	Down
orf19.4577	Null	Ortholog(s) have GTPase activating protein binding; cAMP-dependent protein kinase inhibitor activity; signal transducer activity	-2.71422	Down
orf19.3885	Null	Has domain(s) with predicted N- acetyltransferase activity and role in metabolic process	-2.71578	Down
orf19.4568	ZCF25	Putative transcription factor with zinc cluster DNA-binding motif	-2.73842	Down
orf19.3277	Null	Ortholog of <i>Candida dubliniensis CD36 </i> : CD36_25855 and <i>Candida albicans WO-1</i> : CAWG_01437	-2.75019	Down
orf19.5519	GCV1	Putative T subunit of glycine decarboxylase; transcription is negatively regulated by Sfu1p	-2.76276	Down
orf19.857	FMO2	Predicted ORF in Assemblies 19; 20 and 21; expression regulated during planktonic growth	-2.76469	Down
orf19.2813	Null	Ortholog of <i>Candida albicans WO-1</i> : CAWG_02711	-2.76796	Down
orf19.789	PYC2	Putative pyruvate carboxylase; binds to biotin cofactor; up-regulated in mutant lacking the Ssk1p response regulator protein; upon benomyl treatment; or in an azole-resistant strain overexpressing MDR1; stationary phase enriched protein	-2.77908	Down
orf19.4505	ADH3	Putative NAD-dependent (R;R)-butanediol dehydrogenase; expression is regulated upon white-opaque switching; induced by nitric oxide independent of Yhb1p	-2.7855	Down
orf19.7680	CTA26	Putative transcriptional activator; downregulated by Efg1p; transcription is upregulated in an RHE model of oral candidiasis; member of a family of telomere-proximal genes; Hap43p-repressed	-2.80181	Down
orf19.5585	SAP5	Secreted aspartyl proteinase; sap4 sap5 sap6 triple mutant is defective in utilization of protein as N source; assessment of virulence role complicated by URA3 effects; expressed during infection; mRNA is localized to hyphal tip via She3p	-2.81062	Down
orf19.7054	Null	Ortholog of <i>Candida albicans WO-1</i> : CAWG_05421	-2.83508	Down
orf19.3159.4	Null	Ortholog of <i>Candida albicans WO-1</i> : CAWG_04594	-2.83508	Down
orf19.1405	PHO13	Putative 4-nitrophenylphosphatase; Hap43p- repressed gene; transcription is regulated upon yeast- hyphal switch	-2.83508	Down
orf19.2192	GDH2	Putative NAD-specific glutamate dehydrogenase; fungal-specific (no human or murine homolog); transcription is regulated by Nrg1p; Mig1p; Tup1p; and Gcn4p; stationary phase enriched protein; biofilm-induced	-2.8572	Down
orf19.5307	JEN2	Dicarboxylic acid transporter; regulated by glucose repression; induced by Rgt1p; transcription is upregulated in both intermediate and mature biofilms; disruptants not obtained by UAU1 method	-2.85731	Down
orf19.4567	Null	Catechol 1;2-dioxygenase (1;2-CTD); involved in degradation of aromatic compounds	-2.89191	Down
orf19.4381	VTC3	Putative polyphosphate synthetase; downregulated in core caspofungin response; Hog1p-induced; transcription is opaque-specific; fungal-specific (no human or murine homolog)	-2.8951	Down
orf19.4612	Null	Hap43p-repressed gene	-2.90219	Down
orf19.1313	CDR3	Transporter of the Pdrp/Cdrp family of the ATP-binding cassette (ABC) superfamily; transports phospholipids in an out-to-in direction; expressed in opaque-phase cells; induced by macrophage interaction; fluconazole-downregulated	-2.94968	Down
orf19.7447	JEN1	Lactate transporter; transcriptionally induced by lactic acid; activated by Cat8p; alkaline downregulated by Rim101p; localizes to plasma membrane; similar to S. cerevisiae Jen1p	-2.94972	Down
orf19.1341	PRR2	Putative serine/threonine protein kinase; mutation confers resistance to 5-fluorocytosine (5-FC)	-2.95641	Down
orf19.532	RBR2	Cell wall protein; expression is repressed by Rim101p; expression is regulated upon white-opaque switching; transcription is repressed in response to alpha pheromone in SpiderM medium; macrophage-induced gene	-2.95835	Down
orf19.1611	Null	Ortholog of <i>Candida dubliniensis CD36 </i> : CD36_82310; <i>Candida tropicalis MYA-3404</i> : CTRG_02413 and <i>Candida albicans WO-1</i> : CAWG_02558	-2.97833	Down
orf19.5141	Null	Ortholog of <i>Candida albicans WO-1</i> : CAWG_05647	-2.97833	Down
orf19.6267	Null	Protein not essential for viability	-2.98192	Down
orf19.7056	Null	Putative protein of unknown function; transcription is upregulated in clinical isolates from HIV+ patients with oral candidiasis; regulated by Sef1p-; Sfu1p-; and Hap43p	-2.98192	Down
orf19.5915	DUR35	Putative urea transporter	-3.005	Down
orf19.6731	Null	Predicted ORF in Assemblies 19; 20 and 21; transcription is repressed in response to alpha pheromone in SpiderM medium	-3.01094	Down
orf19.5826	Null	Has domain(s) with predicted amino acid transmembrane transporter activity; role in amino acid transmembrane transport and membrane localization	-3.03426	Down
orf19.2452	Null	Transcriptionally regulated by iron; expression greater in high iron; downregulated in core caspofungin response; ketoconazole-repressed; shows colony morphology-related gene regulation by Ssn6p; possibly subject to Kex2p processing	-3.04024	Down
orf19.376	Null	Hap43p-repressed gene	-3.04267	Down
orf19.7517	CHT1	Chitinase; putative N-terminal catalytic domain; has secretory signal sequence; lacks S/T region and N-glycosylation motifs of Chs2p and Chs3p; alkaline downregulated; expression not detected in yeast-form or hyphal cells	-3.05247	Down
orf19.1586	FGR22	Putative phosphatidylinositol-specific phospholipase C (PI-PLC); predicted type 2 membrane protein; no S. cerevisiae ortholog; role in; and regulated by; filamentation; Hap43p; almost identical to orf19.5797	-3.06725	Down
orf19.465	IFF9	Protein with similarity to Hyr1p; similar to GPI-linked cell-wall proteins; transcriptionally regulated by iron; expression greater in low iron; possibly an essential gene; disruptants not obtained by UAU1 method	-3.09439	Down
orf19.4933	FAD3	Omega-3 fatty acid desaturase; involved in production of alpha-linolenic acid; which is a major component of membranes; caspofungin induced; Plc1p- regulated; shows colony morphology-related gene regulation by Ssn6p	-3.09688	Down
orf19.7314	CDG1	Putative cysteine dioxygenases; expression is regulated upon white-opaque switching; transcription is upregulated in both intermediate and mature biofilms	-3.10252	Down
orf19.6486	LDG3	Putative LDG family protein; induced upon biofilm formation	-3.10572	Down
orf19.2317	Null	Predicted ORF in Assemblies 19; 20 and 21; transcription is induced in response to alpha pheromone in SpiderM medium	-3.11178	Down
orf19.2810	AAP1	Putative amino acid permease; fungal- specific (no human or murine homolog); possibly an essential gene; disruptants not obtained by UAU1 method	-3.12193	Down
orf19.1117	Null	Protein similar to Candida boidinii formate dehydrogenase; virulence-group-correlated expression; Hap43p-repressed gene	-3.12458	Down
orf19.7362	SKN1	Protein with predicted role in beta-1;6- glucan synthesis; probable N-glycosylated type II membrane protein; transcription and change in mRNA length induced by yeast-hyphal transition; transcription induced by Rim101p or caspofungin	-3.13422	Down
orf19.7596	Null	Hap43p-repressed gene	-3.13464	Down
orf19.1344	Null	Predicted ORF in Assemblies 19; 20 and 21; fluconazole-induced	-3.13702	Down
orf19.5289	Null	Ortholog of <i>Candida albicans WO-1</i> : CAWG_01861	-3.19765	Down
orf19.7042	Null	Increased transcription is observed upon benomyl treatment or in an azole-resistant strain that overexpresses MDR1; induced by nitric oxide	-3.26421	Down
orf19.3122	ARR3	Protein not essential for viability; similar to S. cerevisiae Arr3p; an arsenite transporter of the plasma membrane required for resistance to arsenic compounds; benomyl-induced; Gcn4p-regulated; Hap43p- repressed	-3.26828	Down
orf19.1122	Null	Predicted ORF in Assemblies 19; 20 and 21; transcription is induced in response to alpha pheromone in SpiderM medium	-3.28148	Down
orf19.6143	Null	Has domain(s) with predicted flavin adenine dinucleotide binding; long-chain-alcohol oxidase activity and role in oxidation-reduction process	-3.3139	Down
orf19.2701	Null	Predicted ORF in Assemblies 19; 20 and 21; greater mRNA abundance observed in a cyr1 or ras1 homozygous null mutant than in wild type	-3.3144	Down
orf19.3621	Null	Possible pseudogene; similar to Ywp1p; ORF extended upstream from the initiating Met of orf19.3621 has a stop codon in the region corresponding to the Ywp1p signal peptide; disruption causes no apparent phenotype; no expression detected	-3.34336	Down
orf19.535	RBR1	Glycosylphosphatidylinositol (GPI)-anchored cell wall protein required for filamentous growth at acidic pH; expression is repressed by Rim101p and activated by Nrg1p; Hap43p-induced gene	-3.37387	Down
orf19.7512	Null	Has domain(s) with predicted electron carrier activity; heme binding; iron ion binding; oxidoreductase activity; acting on paired donors and with incorporation or reduction of molecular oxygen; <a href%3D"#GOsection">more</a>	-3.38385	Down
orf19.3829	PHR1	Glycosidase of cell surface; may act on cell-wall beta-1;3-glucan prior to beta-1;6-glucan linkage; E169 and E270 at active site; role in systemic but not vaginal virulence (neutral; not low pH); high pH or filamentation induced	-3.38863	Down
orf19.1587	HGT20	Putative glucose transporter of the major facilitator superfamily; the C. albicans glucose transporter family comprises 20 members; 12 probable membrane-spanning segments; regulated by Nrg1p	-3.39695	Down
orf19.4975	HYR1	Hyphal-induced GPI-anchored cell wall protein; macrophage-induced; repressed by neutrophil-co- culture; resistance to killing by neutrophils; azole resistance; regulated by Rfg1p; Efg1p; Nrg1p; Tup1p; Cyr1p; Bcr1p; Hap43p; biofilm-induced	-3.40184	Down
orf19.3376	Null	Ortholog of <i>Candida albicans WO-1</i> : CAWG_03459	-3.43371	Down
orf19.5564	Null	Ortholog(s) have nucleolus localization	-3.43371	Down
orf19.5124	RBR3	Cell wall adhesin-like protein; expression is repressed by Rim101p; possibly an essential gene; disruptants not obtained by UAU1 method	-3.50778	Down
orf19.3306	Null	Ortholog(s) have four-way junction DNA binding activity; role in meiotic recombination checkpoint; synaptonemal complex assembly and lateral element localization	-3.53022	Down
orf19.2220	Null	Hap43p-repressed gene; induced by Rgt1p	-3.56424	Down
orf19.5820	UGA6	Putative GABA-specific permease; decreased transcription is observed upon benomyl treatment or in an azole-resistant strain that overexpresses MDR1	-3.58231	Down
orf19.693	Null	Ortholog of <i>Candida dubliniensis CD36 </i> : CD36_32120	-3.61268	Down
orf19.3626.1	Null	Ortholog of <i>C. parapsilosis CDC317</i> : CPAR2_406905 and <i>Candida orthopsilosis Co 90-125</i> : CORT0C06265	-3.61268	Down
orf19.1709	Null	Predicted ORF in Assemblies 19; 20 and 21; alkaline downregulated; shows colony morphology-related gene regulation by Ssn6p	-3.656	Down
orf19.6805	Null	Ortholog of <i>S. cerevisiae</i> : YDR089W; <i>C. glabrata CBS138</i> : CAGL0C03696g; <i>C. parapsilosis CDC317</i> : CPAR2_808730 and <i>Candida tenuis NRRL Y-1498</i> : CANTEDRAFT_104690	-3.69546	Down
orf19.6678	Null	Hap43p-repressed gene	-3.78746	Down
orf19.6784	PGA32	Putative GPI-anchored adhesin-like protein; transcriptionally regulated by iron; expression greater in high iron	-3.82256	Down
orf19.2157	DAC1	N-acetylglucosamine-6-phosphate (GlcNAcP) deacetylase; enzyme of N-acetylglucosamine utilization; required for wild-type hyphal growth and virulence in mouse systemic infection; gene and protein are GlcNAc- induced	-3.82329	Down
orf19.6084	Null	Biofilm-induced gene	-3.82934	Down
orf19.4459	Null	Protein similar to S. cerevisiae Ynl234wp; which is a putative heme-binding stress-related protein; transposon mutation affects filamentous growth	-3.83366	Down
orf19.2429	Null	Predicted ORF in Assemblies 19; 20 and 21; transcription is induced in response to alpha pheromone in SpiderM medium	-3.90219	Down
orf19.2738	SUL2	Putative sulfate transporter; transcription is negatively regulated by Sfu1p; induced upon biofilm formation; amphotericin B induced	-3.90894	Down
orf19.6574	ALK6	Putative cytochrome P-450 of N-alkane- induced detoxification; macrophage-induced gene	-3.93461	Down
orf19.999	GCA2	Predicted extracellular glucoamylase; promotes biofilm matrix formation; transcript induced by ketoconazole; possibly an essential gene; disruptants not obtained by UAU1 method	-3.98656	Down
orf19.4424	PHO100	Putative inducible acid phosphatase; DTT- extractable and observed in culture supernatant under low- phosphate conditions; slight effect on murine virulence; induced on biofilm formation; virulence-group-correlated expression; N-glycosylated	-4.06334	Down
orf19.3733	IDP2	Isocitrate dehydrogenase; expression is regulated upon white-opaque switching; shows colony morphology-related gene regulation by Ssn6p; protein present in exponential and stationary growth phase yeast cultures; Hap43p-repressed gene	-4.10419	Down
orf19.742	ALD6	Putative aldehyde dehydrogenase; stationary phase enriched protein; expression regulated upon white- opaque switch; transcription is upregulated in both intermediate and mature biofilms	-4.13255	Down
orf19.5267	Null	Putative cell wall adhesin-like protein; downregulated in core caspofungin response; transcription repressed by alpha pheromone in SpiderM medium; transcription repressed in ace2 null mutant; biofilm- and planktonic growth-induced	-4.14588	Down
orf19.4342	Null	Biofilm-induced gene	-4.15953	Down
orf19.6329	Null	Opaque-specific transcript; fluconazole- downregulated; induced in cyr1 mutant; induced in oralpharyngeal candidasis	-4.19703	Down
orf19.7218	RBE1	Cell wall protein; transcript negatively regulated by Rim101p; Efg1p; Ssn6p; alkaline conditions; signal sequence; O-glycosylation; no GPI anchor predicted; ketoconazol upregulated; biofilm-induced; regulated by Sef1p; Sfu1p; Hap43p	-4.20799	Down
orf19.1124	Null	Late-stage biofilm-induced gene	-4.30119	Down
orf19.6001	SAP3	Secreted aspartyl proteinase; acts in utilization of protein as nitrogen source; assessment of virulence role complicated by URA3 effects; regulated by growth phase; produced by opaque phase cells; alpha- pheromone repressed	-4.32753	Down
orf19.4819	Null	Predicted ORF in Assemblies 19; 20 and 21; transcription detected in high-resolution tiling array experiments	-4.34965	Down
orf19.1737	Null	Ortholog of <i>Candida albicans WO-1</i> : CAWG_01802	-4.34965	Down
orf19.4121	Null	Has domain(s) with predicted role in acyl- CoA metabolic process	-4.39157	Down
orf19.6595	RTA4	Protein similar to S. cerevisiae Rsb1p; involved in fatty acid transport; transposon mutation affects filamentous growth; alkaline downregulated; caspofungin induced; possibly an essential gene; Hap43p- repressed	-4.39841	Down
orf19.2156	NAG1	Glucosamine-6-phosphate deaminase; N- acetylglucosamine utilization enzyme; required for normal hyphal growth and mouse virulence; converts glucosamine 6- P to fructose 6-P; reaction is reversible in vitro; gene and protein is GlcNAc-induced	-4.44218	Down
orf19.3330.3	POX18	Protein not essential for viability; similar to Candida maltosa Pox18p; which is a peroxisomal protein; Assembly 21 sequence was updated based on comparative genome analysis and new sequence data; and allelic orf19.10841 was reinstated	-4.45399	Down
orf19.1562	Null	Late-stage biofilm-induced gene; transcription is repressed in response to alpha pheromone in SpiderM medium	-4.50453	Down
orf19.3499	Null	Secreted potein; Hap43p-repressed; fluconazole-induced; regulated by Tsa1p; Tsa1Bp under H2O2 stress conditions; transcriptionally activated by Mnl1p under weak acid stress	-4.51601	Down
orf19.852	SAP98	Glycosyl-phosphatidylinositol-anchored aspartic endopeptidase; regulated by Gcn2p and Gcn4p; expressed only in opaque MTLa/MTLa cells	-4.51747	Down
orf19.720	GST3	Putative glutathione S-transferase; expression is regulated upon white-opaque switching; upregulated in the presence of human neutrophils; peroxide- induced; induced in response to alpha pheromone in SpiderM medium	-4.53446	Down
orf19.6336	PGA25	Putative GPI-anchored adhesin-like protein; fluconazole-downregulated; induced in oralpharyngeal candidasis	-4.59821	Down
orf19.6420	PGA13	GPI-anchored cell wall protein involved in cell wall synthesis; required for normal cell surface properties; induced in oralpharyngeal candidasis	-4.61193	Down
orf19.7521	REP1	Protein involved in negative regulation of MDR1 transcription; mutants show increased resistance to azole drugs	-4.64903	Down
orf19.2247	Null	Ortholog of <i>C. parapsilosis CDC317</i> : CPAR2_406700; <i>Candida tenuis NRRL Y-1498</i> : CANTEDRAFT_127772; <i>Candida dubliniensis CD36 </i> : CD36_21220 and <i>Candida orthopsilosis Co 90-125</i> : CORT0C06120	-4.65999	Down
orf19.3655	Null	Ortholog of <i>C. parapsilosis CDC317</i> : CPAR2_602930; <i>Candida tenuis NRRL Y-1498</i> : CANTEDRAFT_115038; <i>Candida dubliniensis CD36 </i> : CD36_60640 and <i>Pichia stipitis Pignal</i> : PICST_31932	-4.78261	Down
orf19.6282	Null	Has domain(s) with predicted nucleic acid binding; nucleotide binding activity	-4.79201	Down
orf19.5140	Null	Ortholog of <i>Candida dubliniensis CD36 </i> : CD36_72790 and <i>Candida albicans WO-1</i> : CAWG_05648	-4.79271	Down
orf19.1932	CFL4	C-terminus similar to ferric reductases; expression high in low iron; transcription negatively regulated by Sfu1p; ciclopirox olamine induced; shows colony morphology-related gene regulation by Ssn6p; Hap43p- repressed; Sef1p-regulated	-4.83036	Down
orf19.1430	Null	Ortholog of <i>C. parapsilosis CDC317</i> : CPAR2_402120; <i>Lodderomyces elongisporus NRLL YB- 4239</i> : LELG_04437; <i>Candida dubliniensis CD36 </i> : CD36_43870 and <i>Candida orthopsilosis Co 90-125</i> : CORT0E02170	-4.83698	Down
orf19.10	ALK8	Alkane-inducible cytochrome P450; catalyzes hydroxylation of lauric acid to hydroxylauric acid; overproduction causes fluconazole resistance in a wild- type background and causes multidrug resistance in a cdr1 cdr2 double mutant background	-4.86186	Down
orf19.6487	Null	Ortholog of <i>C. parapsilosis CDC317</i> : CPAR2_808350; <i>Candida dubliniensis CD36 </i> : CD36_72060; <i>Candida orthopsilosis Co 90-125</i> : CORT0C00820 and <i>Candida albicans WO-1</i> : CAWG_05575	-4.93994	Down
orf19.1996	CHA1	Similar to catabolic serine/threonine dehydratases; negatively regulated by Rim101p; expression greater in low iron; regulated on white-opaque switching; filament induced; transposon mutation affects filamentous growth; biofilm-induced	-5.00789	Down
orf19.4653	Null	Transcriptionally regulated by iron; expression greater in low iron; similar to GPI-linked cell- wall proteins	-5.11518	Down
orf19.5392	NGT1	N-acetylglucosamine (GlcNAc)-specific transporter; role in GlcNAc (but not serum) induced hyphal growth; localizes to plasma membrane; induced by GlcNAc; macrophage engulfment; 12 transmembrane; major facilitator superfamily	-5.12364	Down
orf19.2253	Null	Predicted ORF in Assemblies 19; 20 and 21; expression is regulated upon white-opaque switching; transcription is repressed in response to alpha pheromone in SpiderM medium	-5.14292	Down
orf19.5169	Null	Ortholog(s) have cytosol; nucleus localization	-5.19329	Down
orf19.4507	Null	Hap43p-repressed gene	-5.24689	Down
orf19.510	Null	Ortholog of <i>C. parapsilosis CDC317</i> : CPAR2_202120; <i>Debaryomyces hansenii CBS767</i> : DEHA2F21164g; <i>Candida dubliniensis CD36 </i> : CD36_29540 and <i>Pichia stipitis Pignal</i> : PICST_64054	-5.53684	Down
orf19.3924	Null	Ortholog of <i>Candida albicans WO-1</i> : CAWG_04810	-5.56688	Down
orf19.4607	Null	Hap43p-repressed gene; hyphal induced; biofilm-induced	-5.58805	Down
orf19.2457	Null	Ortholog of <i>C. parapsilosis CDC317</i> : CPAR2_107300; <i>Candida tenuis NRRL Y-1498</i> : CANTEDRAFT_136821; <i>Candida dubliniensis CD36 </i> : CD36_05580 and <i>Pichia stipitis Pignal</i> : PICST_28353	-5.61541	Down
orf19.6518	Null	Has domain(s) with predicted aldehyde dehydrogenase [NAD(P)+] activity and role in cellular aldehyde metabolic process; oxidation-reduction process	-5.62107	Down
orf19.5503	Null	Putative protein of unknown function; transcription is upregulated in clinical isolates from HIV+ patients with oral candidiasis	-5.63916	Down
orf19.2652	TEF4	Putative translation elongation factor; genes encoding ribosomal subunits; translation factors; and tRNA synthetases are downregulated upon phagocytosis by murine macrophage	-5.69142	Down
orf19.5933	Null	Predicted ORF in Assemblies 19; 20 and 21; increased transcription is observed upon benomyl treatment	-5.72311	Down
orf19.5975	TRY4	Putative zinc finger DNA-binding transcription factor; fluconazole-downregulated; expression regulated during planktonic growth; expression upregulated in an ssr1 mutant; required for yeast cell adherence to silicone substrate	-5.74321	Down
orf19.3117	CSA2	Extracellular-associated protein; downregulated by Rim101p at pH 8; regulated by Tsa1p; Tsa1Bp in minimal media at 37 deg; induced by ketoconazole and nitric oxide; Hap43p-induced	-5.8523	Down
orf19.938	Null	Ortholog of <i>C. parapsilosis CDC317</i> : CPAR2_304000; <i>Debaryomyces hansenii CBS767</i> : DEHA2E12408g; <i>Candida dubliniensis CD36 </i> : CD36_50520 and <i>Pichia stipitis Pignal</i> : PICST_33508	-5.89985	Down
orf19.2847.1	Null	Pseudogene; formerly an ORF Predicted by Annotation Working Group that was subsequently removed from Assembly 20	-6.005	Down
orf19.1539	Null	Predicted ORF in Assemblies 19; 20 and 21; highly induced upon biofilm formation	-6.22377	Down
orf19.6899	Null	Putative oxidoreductase; mutation confers hypersensitivity to toxic ergosterol analog	-6.28511	Down
orf19.7455	Null	Ortholog of <i>Candida dubliniensis CD36 </i> : CD36_86630; <i>Candida tropicalis MYA-3404</i> : CTRG_05698 and <i>Candida albicans WO-1</i> : CAWG_02976	-6.57204	Down
orf19.1321	HWP1	Hyphal cell wall protein; covalently crosslinked to epithelial cells by host transglutaminase; opaque- and a-specific; alpha-factor induced; at MTLa side of conjugation tube; assessment of virulence role complicated by URA3 effects	-6.58231	Down
orf19.4509	Null	Ortholog of <i>Candida albicans WO-1</i> : CAWG_04199	-6.61268	Down
orf19.6998	GTT1	Putative glutathione S-transferase; downregulated upon adherence to polystyrene; regulated upon white-opaque switching; induced in the presence of human neutrophils; oxidative stress-induced via Cap1p; regulated by Gcn2p; Gcn4p	-6.61768	Down
orf19.853	SAP99	Putative secreted aspartyl protease; possible Kex2p substrate; expression greater in low iron; repressed by alpha pheromone in SpiderM medium; possibly essential gene (by UAU1 method); regulated by Sef1p; Sfu1p; and Hap43p	-6.64314	Down
orf19.1239	Null	Secreted protein; exogenously expressed protein is a substrate for Kex2p processing in vitro; fluconazole-regulated	-6.72353	Down
orf19.6224	Null	Has domain(s) with predicted role in response to stress and integral to membrane localization	-6.92657	Down
orf19.2941	SCW4	Putative cell wall protein; exogenously expressed protein is a substrate for Kex2p processing in vitro; expression is regulated upon white-opaque switching; alkaline downregulated; possibly essential gene (UAU1 method); biofilm-induced	-6.92758	Down
orf19.4189	Null	Has domain(s) with predicted hydrolase activity	-6.9306	Down
orf19.7597	PGA12	Putative GPI-anchored protein	-6.95846	Down
orf19.5735.3	Null	Protein of unknown function; Spider biofilm induced	-7.01071	Down
orf19.2366	Null	Has domain(s) with predicted DNA binding activity and role in DNA integration	-7.09381	Down
orf19.893	PGA17	Putative GPI-anchored protein; exogenously expressed protein substrate for Kex2p processing in vitro; transcription repressed in response to alpha pheromone in SpiderM medium; macrophage-induced gene; induced in oralpharyngeal candidiasis	-7.09535	Down
orf19.5144	PGA28	Protein similar to S. cerevisiae Wsc2p; which has roles in stress- and cell-wall-related processes; predicted Kex2p substrate; putative GPI- anchored adhesin-like protein	-7.16932	Down
orf19.3378	Null	Predicted ORF in Assemblies 19; 20 and 21; regulated by Tsa1p; Tsa1Bp in minimal media at 37 deg	-7.20763	Down
orf19.6484	Null	Ortholog of <i>C. parapsilosis CDC317</i> : CPAR2_808370; <i>Candida dubliniensis CD36 </i> : CD36_72070; <i>Candida orthopsilosis Co 90-125</i> : CORT0C00800 and <i>Candida albicans WO-1</i> : CAWG_05577	-7.28039	Down
orf19.4279	MNN1	Putative alpha-1;3-mannosyltransferase; a component of mannosyltransferase complex; transcription negatively regulated by Rim101p; transcription elevated in chk1 and nik1 null mutants; but not in sln1 null mutant; biofilm-induced gene	-7.31278	Down
orf19.984	PHO8	Putative repressible vacuolar alkaline phosphatase; transcription is positively regulated by Rim101p; regulated by Tsa1p; Tsa1Bp in minimal media at 37 deg; possibly adherence-induced	-7.42575	Down
orf19.7094	HGT12	Glucose, fructose, mannose transporter; major facilitator superfamily; role in macrophage-induced hyphal growth; detected at germ tube plasma membrane by mass spectrometry; Snf3p-induced; 12 probable transmembrane segments	-7.44928	Down
orf19.3232	Null	Putative transporter; mutation confers hypersensitivity to toxic ergosterol analog; fungal- specific (no human or murine homolog)	-7.53143	Down
orf19.356	GTT13	Putative glutathione S-transferase; opaque- specific transcription; transcription is repressed in response to alpha pheromone in SpiderM medium	-7.54578	Down
orf19.4654	Null	Ortholog of <i>Candida dubliniensis CD36 </i> : CD36_41320 and <i>Candida albicans WO-1</i> : CAWG_03651	-7.56429	Down
orf19.1655	PXP2	Putative acyl-CoA oxidase; enzyme of fatty acid beta-oxidation; induced during macrophage infection; expression is opaque specific; has putative peroxisome targeting signal	-7.61756	Down
orf19.5302	PGA31	Cell wall protein; putative GPI anchor; expression is regulated upon white-opaque switching; induced by Congo Red and by cell wall regeneration	-7.71327	Down
orf19.467	Null	Ortholog of <i>C. parapsilosis CDC317</i> : CPAR2_202450; <i>Debaryomyces hansenii CBS767</i> : DEHA2F14476g; <i>Candida dubliniensis CD36 </i> : CD36_29160 and <i>Pichia stipitis Pignal</i> : PICST_68514	-8.03688	Down
orf19.935	AGA1	Protein with some similarity to agglutinin subunit; expression is regulated upon white-opaque switching	-8.19162	Down
orf19.2833	PGA34	Putative GPI-anchored protein; transcription is repressed in response to alpha pheromone in SpiderM medium; late-stage biofilm-induced gene; induced in oralpharyngeal candidasis	-8.31774	Down
orf19.4072	IFF6	Putative GPI-anchored adhesin-like protein; opaque-specific transcription; macrophage-induced gene; Hap43p-repressed gene	-8.61711	Down
orf19.3902	Null	Predicted ORF in Assemblies 19; 20 and 21; decreased transcription is observed upon fluphenazine treatment or in an azole-resistant strain that overexpresses CDR1 and CDR2	-8.73422	Down
orf19.2460	Null	Predicted ORF in Assemblies 19; 20 and 21; exogenously expressed protein is a substrate for Kex2p processing in vitro; transcription is repressed in response to alpha pheromone in SpiderM medium	-8.77442	Down
orf19.1171	Null	Ortholog of <i>C. parapsilosis CDC317</i> : CPAR2_208080; <i>Candida tenuis NRRL Y-1498</i> : CANTEDRAFT_120956; <i>Debaryomyces hansenii CBS767</i> : DEHA2F24508g and <i>Candida dubliniensis CD36 </i> : CD36_10780	-8.98572	Down
orf19.2451	PGA45	Cell wall protein; putative GPI-anchor; downregulated in core caspofungin response; Hog1p-induced; regulated by Ssn6p; Mob2p-dependent hyphal regulation; biofilm-induced	-8.99423	Down
orf19.4972	Null	Putative transcription factor with zinc finger DNA-binding motif	-9.00214	Down
orf19.7071	FGR2	Protein similar to phosphate transporters; transposon mutation affects filamentous growth; expression is regulated upon white-opaque switching	-9.01128	Down
orf19.6274	PBR1	Protein required for cohesion; adhesion; and biofilm formation; induced by alpha pheromone in white cells; fluconazole-induced	-9.01924	Down
orf19.2449	Null	Putative adhesin-like protein; macrophage- induced gene	-9.32566	Down
orf19.1541	Null	Protein not essential for viability; transcription is repressed in response to alpha pheromone in SpiderM medium	-9.56216	Down
orf19.5728	Null	Has domain(s) with predicted electron carrier activity; heme binding; iron ion binding; oxidoreductase activity; acting on paired donors and with incorporation or reduction of molecular oxygen; <a href%3D"#GOsection">more</a>	-9.56688	Down
orf19.2787	PRY1	Extracellular protein; transcription is opaque specific; transcription is repressed in response to alpha pheromone in SpiderM medium; possibly an essential gene; disruptants not obtained by UAU1 method	-9.79204	Down
orf19.3897	Null	Protein of unknown function; decreased transcription is observed upon fluphenazine treatment or in an azole-resistant strain that overexpresses CDR1 and CDR2; transcription is repressed in response to alpha pheromone in SpiderM medium	-9.79921	Down
orf19.5303	PGA30	GPI-anchored protein of cell wall	-10.3187	Down
orf19.4599	PHO89	Putative phosphate permease; expression is regulated upon white-opaque switching; alkaline upregulated by Rim101p; induced upon biofilm formation; possibly adherence-induced	-10.7454	Down
orf19.4884	WOR1	Transcriptional regulator ("master switch") of white-opaque phenotypic switching; required to establish and maintain the opaque state; opaque- specific; nuclear; regulates its own expression; suggested role in regulation of adhesion factors	-10.8705	Down
orf19.4934	OP4	Ala- Leu- and Ser-rich protein; secreted; N- terminal hydrophobic region; possible glycosylation; transcribed specifically in opaque-phase cells; repressed by alpha pheromone in opaque MTLa homozygotes; fluconazole- induced	-10.938	Down
orf19.5714	SAP1	Secreted aspartyl proteinase; acts in utilization of protein as nitrogen source; assessment of virulence role complicated by URA3 effects; regulated by growth phase; alpha-pheromone; produced by opaque cells	-11.7215	Down
orf19.1370	Null	Predicted ORF in Assemblies 19; 20 and 21; expression is regulated upon white-opaque switching; transcription is repressed in response to alpha pheromone in SpiderM medium	-12.3662	Down
orf19.1671.1	Null	Predicted ORF added to Assembly 21 based on sequence re-analysis	-12.5808	Down

## Sheet: Gray v.s. Opaque 
Differentially expressed genes between gray and opaque cells
GeneID	Gene name	Description	Log2(Gray/Opaque)	Up-/Down-regulated in gray cells
orf19.3448	Null	Predicted ORF in Assemblies 19; 20 and 21; ketoconazole-repressed	8.2557	Up
orf19.3664	HSP31	Putative 30 kda heat shock protein; repressed during the mating process	7.07577	Up
orf19.1264	CFL2	Putative oxidoreductase; iron utilization; regulated by Sfu1p; Sef1p; Hap43p; Nrg1p; Tup1p; Rim101p; alkaline; low iron; fluphenazine; ciclopirox olamine; flucytosine; fluconazole; biofilm induced; caspofungin; amphotericin B repressed	7.00555	Up
orf19.1189	Null	Late-stage biofilm-induced gene; transcription regulated upon yeast-hyphal switch; transcriptionally activated by Mnl1p under weak acid stress; contains a 5' UTR intron	6.93865	Up
orf19.1691	Null	Plasma-membrane-localized protein; filament induced; Hog1p-; ketoconazole-; fluconazole- and hypoxia- induced; regulated by Nrg1p; Tup1p; Upc2p; increased expression in response to prostaglandins; biofilm- and planktonic growth-induced	6.65711	Up
orf19.4679	AGP2	Amino acid permease; hyphal downregulated; regulated upon white-opaque switching; induced in core caspofungin response; during cell wall regeneration; or by flucytosine; fungal-specific; regulated by Sef1p-; Sfu1p-; and Hap43p	6.33777	Up
orf19.4943	PSA2	Mannose-1-phosphate guanyltransferas; macrophage-downregulated gene; stationary phase enriched protein; Hap43p-repressed gene	6.19658	Up
orf19.2082	SAP30	Aspartic-type endopeptidase involved in degradation of alpha pheromone; functional equivalent of S. cerevisiae Bar1p; specific to a-cells; transcription is induced in response to alpha pheromone	6.06488	Up
orf19.5172	LIP9	Secreted lipase; member of a lipase gene family whose members are expressed differentially in response to carbon source and during infection; may have a role in nutrition and/or in creating an acidic microenvironment	5.63372	Up
orf19.7381	AHR1	Zinc-finger transcription factor involved in regulation of adhesion genes; involved in white-opaque switch; forms complex with Mcm1p; null mutant displays sensitivity to 5-fluorocytosine and to lithium chloride	5.59034	Up
orf19.54	RHD1	Putative beta-mannosyltransferase; required for the addition of beta-mannose to the acid-labile fraction of cell wall phosphopeptidomannan; member of a 9- gene family; transcriptionally regulated on yeast-hyphal and white-opaque switches	5.38062	Up
orf19.849	Null	Ortholog(s) have role in protein N-linked glycosylation; protein O-linked glycosylation; response to stress	5.32293	Up
orf19.1979	GIT3	Putative glycerophosphoinositol permease; fungal-specific (no human/murine homolog); alkaline downregulated; transcription specific to white cell type; caspofungin; macrophage/pseudohyphal-repressed; biofilm- induced	5.30589	Up
orf19.3969	SFL2	Probable transcription factor required for filamentous growth; required for virulence in an RHE model but not in mouse systemic infection; upregulated upon RHE infection but C. dubliniensis ortholog is not upregulated	5.08034	Up
orf19.4769	IPT1	Inositol phosphoryl transferase; involved in sphingolipid biosynthesis; catalyzes the synthesis of the most abundant sphingolipid; mannose-(inositol-P)2- ceramide; M(IP)2C; from MIPC; required for wild-type membrane localization of Cdr1p	4.80184	Up
orf19.6169	ATO1	Putative fungal-specific transmembrane protein; induced by Rgt1p	4.76914	Up
orf19.4195.1	FCA1	Cytosine deaminase; enzyme of pyrimidine salvage; functional homolog of S. cerevisiae Fcy1p; mutation is associated with resistance to flucytosine (5- FC) in a clinical isolate; hyphal downregulated; gene has intron	4.75745	Up
orf19.5753	HGT10	Glycerol permease involved in glycerol uptake; member of the major facilitator superfamily; induced by osmotic stress; at low glucose in rich media; during cell wall regeneration; 12 membrane spans; Hap43p- induced gene	4.67121	Up
orf19.2898	Null	Ortholog(s) have borate efflux transmembrane transporter activity; role in borate transport; protein targeting to vacuole and fungal-type vacuole; plasma membrane localization	4.64442	Up
orf19.921	HMS1	Transcriptional regulator required for morphogenesis induced by elevated temperature or Hsp90 compromise; acts downstream of Pcl1p	4.55109	Up
orf19.7586	CHT3	Major chitinase; secreted; functional homolog of S. cerevisiae Cts1p; 4 N-glycosylation motifs; possible O-mannosylation; putative signal peptide; hyphal- repressed; farnesol upregulated in biofilm; regulated by Efg1p; Cyr1p; Ras1p	4.49241	Up
orf19.6141	HGT16	Putative glucose transporter of the major facilitator superfamily; the C. albicans glucose transporter family comprises 20 members; 12 probable membrane-spanning segments; gene has intron; expressed in rich medium with 2%25 glucose	4.46674	Up
orf19.4980	HSP70	Putative hsp70 chaperone; role in entry into host cells; heat-shock; amphotericin B; cadmium; ketoconazole-induced; farnesol-downregulated in biofilm; surface localized in yeast-form and hyphal cells; antigenic in host	4.41049	Up
orf19.5114.1	Null	Ortholog of C. dubliniensis CD36 : Cd36_02630, C. parapsilosis CDC317 : CPAR2_206910, Candida tenuis NRRL Y-1498 : cten_CGOB_00051 and Pichia stipitis Pignal : psti_CGOB_00173	4.37098	Up
orf19.2475	PGA26	GPI-anchored adhesin-like protein of the cell wall; role in cell wall integrity; required for normal virulence; transcriptionally regulated by iron; expression greater in high iron; induced during cell wall regeneration; Hap43p-repressed	4.3178	Up
orf19.4456	GAP4	Putative amino acid permease; hyphal induced; regulated by Hap43p; Gcn2p and Gcn4p; shows colony morphology-related gene regulation by Ssn6p; detected at plasma membrane of yeast-form and germ tube by mass spectrometry	4.29748	Up
orf19.4998	ROB1	Transcriptional regulator involved in control of biofilm formation; null mutant displays abnormal colony morphology and invasive growth; caspofungin repressed; biofilm-induced	4.23452	Up
orf19.3238	Null	Ortholog of <i>Candida albicans WO-1</i> : CAWG_01469	4.10795	Up
orf19.3589	SPO11	DNA endonuclease required for genetic recombination between homologous chromosomes during the parasexual cycle; produced in mitotically dividing cells; similar to S. cerevisiae Spo11p; which functions in recombination during meiosis	4.06488	Up
orf19.3777	Null	Ortholog(s) have structural constituent of ribosome activity and mitochondrial large ribosomal subunit localization	3.75745	Up
orf19.1778	Null	Ortholog of <i>Candida albicans WO-1</i> : CAWG_06075	3.72092	Up
orf19.1816	ALS3	ALS family cell wall adhesin; role in epithelial adhesion; endothelial invasiveness; allelic variation in adhesiveness; immunoprotective in mice; promotes biofilm formation by binding to SspB adhesin of S. gordonii; fluconazole-repressed	3.70553	Up
orf19.6684	PNC1	Putative nicotinamidase; involved in NAD salvage pathway; decreased transcription is observed in an azole-resistant strain that overexpresses MDR1	3.60711	Up
orf19.4941	TYE7	bHLH transcription factor involved in control of glycolysis; required for biofilm formation; hyphally regulated by Cph1p; Cyr1p; flucytosine; Hog1p induced; amphotericin B; caspofungin repressed; induced in biofilm and planktonic growth	3.58109	Up
orf19.1799	GAP5	Putative general amino acid permease; fungal-specific (no human or murine homolog)	3.56225	Up
orf19.570	IFF8	Putative GPI-anchored adhesin-like protein; decreased transcription is observed in an azole-resistant strain that overexpresses MDR1	3.50877	Up
orf19.756	SAP7	Pepstatin A-insensitive secreted aspartyl protease; self-processing; expressed in human oral infection; Ssn6p-regulated; role in murine intravenous infection; induced during; but not required for; murine vaginal infection; N-glycosylated	3.49573	Up
orf19.4857	Null	Hap43p-induced gene	3.38089	Up
orf19.699	Null	Biofilm-induced gene	3.34241	Up
orf19.5070	Null	Similar to cell-wall mannoproteins; transcriptionally regulated by iron; expression greater in low iron; greater mRNA abundance observed in cyr1 homozygous null mutant than in wild type; regulated by osmotic and oxidative stress via Hog1p	3.32924	Up
orf19.6200	Null	Oral infection upregulated gene; mutant has reduced capacity to damage oral epithelial cells	3.31327	Up
orf19.2990	XOG1	Exo-1;3-beta-glucanase; 5 glycosyl hydrolase family member; affects sensitivity to chitin and glucan synthesis inhibitors; not required for yeast-to-hyphal transition or for virulence in mouse systemic infection; Hap43p-induced gene	3.25418	Up
orf19.6919	Null	Ortholog of <i>C. parapsilosis CDC317</i> : CPAR2_702710; <i>Candida tenuis NRRL Y-1498</i> : CANTEDRAFT_116256; <i>Debaryomyces hansenii CBS767</i> : DEHA2E17732g and <i>Candida dubliniensis CD36 </i> : CD36_71210	3.19041	Up
orf19.6013	Null	Ortholog(s) have cytosol; nucleolus localization	3.18438	Up
orf19.4438	RME1	Protein similar to S. cerevisiae meiotic regulator Rme1p; white-specific transcription; upregulation correlates with clinical development of fluconazole resistance; biofilm and planktonic growth- induced gene; Upc2p-regulated in hypoxia	3.17023	Up
orf19.2942	DIP5	Putative dicarboxylic amino acid permease; mutation confers hypersensitivity to toxic ergosterol analog; transcriptionally induced upon phagocytosis by macrophage; Gcn4p-regulated; upregulated by Rim101p at pH 8	3.16079	Up
orf19.1780	Null	Has domain(s) with predicted catalytic activity	3.14977	Up
orf19.3219	Null	Ortholog(s) have role in proton transport	3.14127	Up
orf19.7447	JEN1	Lactate transporter; transcriptionally induced by lactic acid; activated by Cat8p; alkaline downregulated by Rim101p; localizes to plasma membrane; similar to S. cerevisiae Jen1p	3.10912	Up
orf19.3529	ABP2	Putative alpha-actinin-like protein; induced in response to alpha pheromone in SpiderM medium	3.10565	Up
orf19.1868	RNR22	Putative ribonucleoside diphosphate reductase; shows colony morphology-related gene regulation by Ssn6p; RNA abundance regulated by tyrosol and cell density; Hap43p-repressed gene; biofilm- and planktonic growth-induced	3.10521	Up
orf19.5025	MET3	ATP sulfurlyase of sulfate assimilation; repressed by Met or Cys; Sfu1p; or in fluconazole- resistant isolate; strongly induced on biofilm formation; even in presence of Met and Cys; Hog1p-; caspofungin-; white phase-induced	3.09151	Up
orf19.5079	CDR4	Putative transporter of ATP-binding cassette (ABC) superfamily; biofilm; fluconazole; Sfu1p; Hog1p; core stress response induced; caspofungin repressed; fluconazole resistance is not affected by mutation or correlated with expression	3.05494	Up
orf19.851	Null	Protein of unknown function; transcription is negatively regulated by Rim101p; negatively modulates intracellular ATP levels during the development of azole resistance; induced by Ca(2+) in a calcineurin-dependent manner	3.04602	Up
orf19.1442	PLB4.5	Putative phospholipase B; Hog1p-induced; regulated by Ssn6p; putative GPI-anchor; repressed during cell wall regeneration; clade-associated gene expression; Hap43p-induced gene	3.02327	Up
orf19.3642	SUN41	Cell wall glycosidase involved in biofilm formation and cell separation; possibly secreted; hypoxia and hyphal induced; caspofungin repressed; Efg1p; Cph1p regulated; O-glycosylation; potential Kex2p substrate; 9 5' E-boxes; 5'-UTR intron;	3.02155	Up
orf19.5334	Null	Biofilm- and planktonic growth-induced gene; transcription regulated upon yeast-hyphal switch	3.021	Up
orf19.1724	Null	Protein of unknown function; induced by nitric oxide independent of Yhb1p	3.02048	Up
orf19.4942	Null	Ortholog of <i>Candida albicans WO-1</i> : CAWG_00134	3.02048	Up
orf19.3968	Null	Biofilm- and planktonic growth-induced gene	3.02048	Up
orf19.6937	PTR2	Putative oligopeptide transporter; regulated by Stp2p and Stp3p; transcriptionally induced upon phagocytosis by macrophage; downregulated by Rim101p at pH 8; biofilm-induced	3.01012	Up
orf19.508	QDR1	Putative transporter of antibiotic resistance; transcription regulated by Nrg1p and Tup1p; caspofungin repressed; expression regulated by white- opaque switching; Hap43p-repressed gene; early-stage biofilm- and planktonic growth-induced gene	3.00234	Up
orf19.3190	HAL9	Protein with Zn(2)-Cys(6) binuclear cluster; gene in zinc cluster region of Chr. 5; transcriptionally activated by Mnl1p in weak acid; similar to S. cerevisiae Hal9p; which is a putative transcription factor involved in salt tolerance	2.97501	Up
orf19.4631	ERG251	C-4 sterol methyl oxidase with a role in ergosterol biosynthesis; Hap43p-induced; ketoconazole- induced; amphotericin B; caspofungin repressed; possibly an essential gene; disruptants not obtained by UAU1 method	2.96788	Up
orf19.1486	Null	Late-stage biofilm-induced gene; regulated by Sef1p-; Sfu1p-; and Hap43p	2.96643	Up
orf19.6489	FMP45	Protein induced during the mating process; mutation confers hypersensitivity to toxic ergosterol analog and to amphotericin B; alkaline downregulated; repressed by alpha pheromone in SpiderM medium	2.8963	Up
orf19.7017	YOX1	Putative homeodomain-containing transcriptional repressor; periodic mRNA expression; peak at cell-cycle G1/S phase	2.85005	Up
orf19.23	RTA3	Similar to S. cerevisiae Rta1p (role in 7- aminocholesterol resistance) and Rsb1p (flippase); putative membrane protein; putative drug-responsive regulatory site; induced by fluphenazine; estradiol; ketoconazole; caspofungin	2.84249	Up
orf19.7002	Null	Ortholog of <i>C. parapsilosis CDC317</i> : CPAR2_806990; <i>Candida tenuis NRRL Y-1498</i> : CANTEDRAFT_122709; <i>Debaryomyces hansenii CBS767</i> : DEHA2E00110g and <i>Candida dubliniensis CD36 </i> : CD36_85625	2.82784	Up
orf19.1348	Null	Ortholog of <i>Candida dubliniensis CD36 </i> : CD36_22500; <i>Candida tropicalis MYA-3404</i> : CTRG_01825 and <i>Candida albicans WO-1</i> : CAWG_05921	2.82784	Up
orf19.2783	PIR32	Cell wall protein; putative structural component of the cell wall; mutation leads to increased chitin content; increased virulence and resistance to stresses; macrophage-induced gene	2.82784	Up
orf19.3208	DAL52	Putative allantoate permease; fungal- specific (no human or murine homolog); not essential for viability; similar to S. cerevisiae Dal5p	2.82784	Up
orf19.4776	LYS143	Putative transcription factor with zinc cluster DNA-binding motif; has similarity to S. cerevisiae Lys14p; which is a transcription factor involved in the regulation of lysine biosynthesis genes	2.81006	Up
orf19.7336	Null	Predicted membrane transporter; member of the drug:proton antiporter (14 spanner) (DHA2) family; major facilitator superfamily (MFS)	2.77963	Up
orf19.2745	UME7	Putative transcription factor with zinc cluster DNA-binding motif; similar to S. cerevisiae Ume6p; which is a transcription factor involved in the regulation of meiotic genes	2.77537	Up
orf19.6070	ENA2	Putative sodium transporter; transcription upregulated in response to ciclopirox olamine; alkaline upregulated by Rim101p; repressed upon high-level peroxide stress; upregulated in oral candidiasis clinical isolates; possibly essential gene	2.76491	Up
orf19.24	RTA2	Putative flippase required for sphingolipid long chain base release; mediates calcineurin-dependent resistance to azoles; stress-associated protein; Ca2+; calcineurin-regulated; ketoconazole; caspofungin induced; Plc1p-regulated	2.74038	Up
orf19.5212	Null	Ortholog(s) have SUMO ligase activity; role in protein sumoylation; reciprocal meiotic recombination; synaptonemal complex assembly and condensed nuclear chromosome localization	2.73669	Up
orf19.4773	AOX2	Alternative oxidase; induced by antimycin A; some oxidants; growth- and carbon-source-regulated; one of two isoforms (Aox1p and Aox2p); involved in cyanide- resistant respiratory pathway that is absent from S. cerevisiae; Hap43p-repressed	2.7331	Up
orf19.2529.1	Null	Protein of unknown function; Spider biofilm repressed	2.7331	Up
orf19.6035	Null	Predicted ORF in Assemblies 19; 20 and 21; repressed by nitric oxide	2.72092	Up
orf19.5814.1	Null	Predicted protein of unknown function, conserved among several Candida species	2.71351	Up
orf19.3117	CSA2	Extracellular-associated protein; downregulated by Rim101p at pH 8; regulated by Tsa1p; Tsa1Bp in minimal media at 37 deg; induced by ketoconazole and nitric oxide; Hap43p-induced	2.68939	Up
orf19.2454	PHO87	Putative phosphate permease; transcription negatively regulated by Rim101p at pH 8; expression regulated upon white-opaque switching; caspofungin repressed; biofilm-regulated; biofilm-induced; virulence- group-correlated expression	2.67443	Up
orf19.836	Null	Protein likely to be essential for growth; based on an insertional mutagenesis strategy	2.66203	Up
orf19.3376	Null	Ortholog of <i>Candida albicans WO-1</i> : CAWG_03459	2.65231	Up
orf19.610	EFG1	bHLH transcriptional regulator required for white-phase cell type; hyphal growth; metabolism; cell- wall gene regulator; roles in adhesion; virulence; Cph1p and Efg1p have role in host cytokine response; binds E- box; T206 phosphorylated	2.64961	Up
orf19.4698	PTC8	Predicted type 2C protein phosphatase; serine/threonine-specific; required for hyphal growth; induced under stress; late-stage biofilm-induced gene	2.64797	Up
orf19.6502	Null	Short-chain dehydrogenase/reductase; upregulation correlates with clinical development of fluconazole resistance	2.63939	Up
orf19.3997	ADH1	Alcohol dehydrogenase; oxidizes ethanol into acetaldehyde; at yeast; but not hyphal cell surface; soluble in hyphae; immunogenic in human/mouse; complements S. cerevisiae adh1 adh2 adh3 mutation; biofilm-; fluconazole-; farnesol-induced	2.63593	Up
orf19.6139	FRE7	Copper-regulated cupric reductase similar to Fre10p; transcription is downregulated in response to treatment with ciclopirox olamine or 17-beta-estradiol; transcriptionally induced by alkaline conditions or interaction with macrophage	2.62663	Up
orf19.6482	Null	Protein of unknown function; induced by nitric oxide independent of Yhb1p; regulated by Sef1p-; Sfu1p-; and Hap43p	2.62139	Up
orf19.5612	BMT4	Putative beta-mannosyltransferase; required for elongation of beta-mannose chains on the acid-labile fraction of cell wall phosphopeptidomannan; 9-gene family member; regulated by Tsa1p; Tsa1Bp; biofilm-induced gene	2.61391	Up
CaalfMp05	ATP9	Subunit 9 of the F0 sector of mitochondrial F1F0 ATP synthase, which is a large, evolutionarily conserved enzyme complex required for ATP synthesis	2.60545	Up
orf19.6140	FRE30	Protein with similarity to ferric reductases; downregulated in response to amphotericin B; estradiol; or ciclopirox olamine; and upregulated by interaction with macrophage; un-merged from orf19.6139 in a revision of Assembly 21	2.60534	Up
orf19.3476	Null	Ortholog(s) have protein serine/threonine kinase activity	2.59519	Up
orf19.7303	Null	Ortholog of <i>Candida dubliniensis CD36 </i> : CD36_34495; <i>Candida tropicalis MYA-3404</i> : CTRG_05947 and <i>Candida albicans WO-1</i> : CAWG_02181	2.59337	Up
orf19.3460	Null	Putative protein of unknown function; mRNA binds to She3p; transcription is regulated upon yeast- hyphal switch; induced in oralpharyngeal candidasis	2.5763	Up
orf19.4145	ZCF20	Predicted zinc-finger protein of unknown function; regulated by Sef1p; Sfu1p; and Hap43p; Hap43p- induced	2.55611	Up
orf19.7565	GNP3	Putative high-affinity glutamine permease; fungal-specific (no human or murine homolog)	2.54106	Up
orf19.1505	Null	Ortholog(s) have cytoplasm localization	2.53156	Up
orf19.3440	FRP5	Predicted ORF in Assemblies 19; 20 and 21; flucytosine repressed	2.52298	Up
orf19.5288	IFE2	Putative alcohol dehydrogenase; decreased expression in hyphae compared to yeast-form cells; Efg1p- regulated; fluconazole-induced; Hog1p-induced; increased expression in response to prostaglandins	2.51691	Up
orf19.1287	Null	Biofilm-induced gene	2.5097	Up
orf19.7114	CSA1	Surface antigen on elongating hyphae and buds; no obvious hyphal defects in mutant; strain variation in repeat domain number; upregulated in filaments; alkaline upregulated by Rim101p; ciclopirox induced; Efg1p-; Cph1p; Hap43p-regulated	2.49595	Up
orf19.3475	Null	Described as a Gag-related protein; hyphal induced; downregulation correlates with clinical development of fluconazole resistance; repressed by nitric oxide; 17-beta-estradiol; ethynyl estradiol	2.48558	Up
orf19.3571	Null	Ortholog of <i>C. parapsilosis CDC317</i> : CPAR2_209420; <i>Candida tenuis NRRL Y-1498</i> : CANTEDRAFT_100922; <i>Debaryomyces hansenii CBS767</i> : DEHA2D11176g and <i>Candida dubliniensis CD36 </i> : CD36_19870	2.47992	Up
orf19.7362	SKN1	Protein with predicted role in beta-1;6- glucan synthesis; probable N-glycosylated type II membrane protein; transcription and change in mRNA length induced by yeast-hyphal transition; transcription induced by Rim101p or caspofungin	2.47055	Up
orf19.6053	CIS2	Putative role in regulation of biogenesis of the cell wall; upregulated in biofilm; Gcn4p-regulated	2.44898	Up
orf19.5933	Null	Predicted ORF in Assemblies 19; 20 and 21; increased transcription is observed upon benomyl treatment	2.44592	Up
orf19.1664	Null	Protein of unknown function; expression downregulated in an ssr1 null mutant	2.44287	Up
orf19.5282	Null	Hap43p-repressed gene; mRNA binds to She3p; decreased expression in hyphae compared to yeast-form cells; regulated by Efg1p and Efh1p; intron in 5'-UTR; transcriptionally activated by Mnl1p under weak acid stress	2.43798	Up
orf19.3629	DSE1	Essential cell wall protein involved in cell wall integrity and rigidity; periodic mRNA expression peaks at M/G1 phase; Ace2p-induced; required for virulence in a mouse model of infection	2.41172	Up
orf19.6277	Null	Has domain(s) with predicted phosphatidylinositol binding activity and role in cell communication	2.4021	Up
orf19.1690	TOS1	Protein similar to alpha agglutinin anchor subunit; secreted; exogenously expressed protein is a substrate for Kex2p processing in vitro; fluconazole- induced; induced by alpha pheromone in SpiderM medium; Hap43p-induced	2.4001	Up
orf19.4376	Null	Ortholog of <i>C. parapsilosis CDC317</i> : CPAR2_202530; <i>Candida tenuis NRRL Y-1498</i> : CANTEDRAFT_116730; <i>Debaryomyces hansenii CBS767</i> : DEHA2F21560g and <i>Candida dubliniensis CD36 </i> : CD36_28990	2.39764	Up
orf19.348	SKN2	Protein with a potential role in beta-1;6 glucan biosynthesis; has similarity to Kre6p and Skn1p; possibly an essential gene; disruptants not obtained by UAU1 method; Hap43p-induced; late-stage biofilm-induced	2.39301	Up
orf19.3427	Null	Ortholog of <i>Candida albicans WO-1</i> : CAWG_05207	2.38972	Up
orf19.3365	DAO2	Putative D-amino acid oxidase	2.38591	Up
orf19.3713	Null	Late-stage biofilm-induced gene; transcriptionally activated by Mnl1p under weak acid stress; transcription detected in high-resolution tiling array experiments	2.36841	Up
orf19.2583.2	Null	Pseudogene; formerly an ORF Predicted by Annotation Working Group	2.34241	Up
orf19.2197	Null	Has domain(s) with predicted N;N- dimethylaniline monooxygenase activity; NADP binding; flavin adenine dinucleotide binding activity and role in oxidation-reduction process	2.34241	Up
orf19.4856	LIP3	Secreted lipase; member of a gene family whose members are expressed differentially in response to carbon source and during infection; may have a role in nutrition and/or in creating an acidic microenvironment; late-stage biofilm-induced	2.2935	Up
orf19.5137	Null	Protein of unknown function; regulated by Sef1p-; Sfu1p-; and Hap43p	2.28352	Up
orf19.3694	Null	Ortholog of <i>C. parapsilosis CDC317</i> : CPAR2_106350; <i>Candida tenuis NRRL Y-1498</i> : CANTEDRAFT_116785; <i>Debaryomyces hansenii CBS767</i> : DEHA2C01980g and <i>Candida dubliniensis CD36 </i> : CD36_02210	2.25229	Up
orf19.4940	Null	Putative histidine permease; fungal-specific (no human or murine homolog); Hap43p-induced gene	2.25137	Up
orf19.2431	Null	Dubious open reading frame; not conserved in Candida species; transcription is induced in response to alpha pheromone in SpiderM medium; mRNA binds She3p	2.24288	Up
orf19.2179	SIT1	Transporter of ferrichrome siderophores; not ferrioxamine B; required for wild-type invasion of human epithelial cells in vitro; but not for wild-type systemic infection in mice; transcription regulated by iron; Sfu1p; SRfg1p; Tup1p; Hap43p	2.22454	Up
orf19.1060	Null	Ortholog of <i>Candida dubliniensis CD36 </i> : CD36_04005 and <i>Candida albicans WO-1</i> : CAWG_00968	2.19041	Up
orf19.2756	Null	Ortholog(s) have HDEL sequence binding activity; role in ER to Golgi vesicle-mediated transport; protein retention in ER lumen and Golgi apparatus; integral to endoplasmic reticulum membrane localization	2.18531	Up
orf19.3040	EHT1	Protein similar to <i>S. cerevisiae</i> Eht1p; transcription is induced in response to alpha pheromone in SpiderM medium; regulated by Sef1p-; Sfu1p-; and Hap43p	2.16041	Up
orf19.2021	HGT8	High-affinity glucose transporter of the major facilitator superfamily; 20 members in the C. albicans glucose transporter family; 12 probable membrane- spanning segments; gene has intron; expressed in rich medium; biofilm-induced	2.15635	Up
orf19.4737	TPO3	Possible role in polyamine transport; MFS- MDR family; transcription induced by Sfu1p; regulated upon white-opaque switching; decreased expression in hyphae compared to yeast-form cells; regulated by Nrg1p; fungal- specific	2.1558	Up
orf19.1779	MP65	Cell surface mannoprotein; cell-wall glucan metabolism; biofilm; adhesion; adhesin motif; O- glycosylation; induced by heat; germ tube formation; wall regeneration; mycelial antigen; diagnostic marker; fluconazole-repressed	2.15161	Up
orf19.3638	PGA46	Putative GPI-anchored protein; secreted; fluconazole-induced	2.13596	Up
orf19.3378	Null	Predicted ORF in Assemblies 19; 20 and 21; regulated by Tsa1p; Tsa1Bp in minimal media at 37 deg	2.1167	Up
orf19.1136	Null	Ortholog(s) have cytosol; nucleus localization	2.11241	Up
orf19.4970	Null	Ortholog of <i>C. parapsilosis CDC317</i> : CPAR2_202920; <i>Debaryomyces hansenii CBS767</i> : DEHA2C14146g; <i>Candida dubliniensis CD36 </i> : CD36_12460 and <i>Pichia stipitis Pignal</i> : PICST_66706	2.10841	Up
orf19.7514	PCK1	Phosphoenolpyruvate carboxykinase; regulated by hyphal switch; carbon source; Hap43p; repressed on glucose; induced by fluconazole; phagocytosis; H2O2; biofilm formation; induced in oralpharyngeal candidasis	2.1062	Up
orf19.2749	Null	Biofilm-induced gene; transcriptionally activated by Mnl1p under weak acid stress	2.10246	Up
orf19.4473	SPC19	Essential subunit of the Dam1 (DASH) complex; which acts in chromosome segregation by coupling kinetochores to spindle microtubules	2.08896	Up
orf19.7488	Null	Ortholog(s) have snoRNA binding activity and Mpp10 complex; small-subunit processome localization	2.08509	Up
orf19.915	Null	Ortholog of <i>Candida albicans WO-1</i> : CAWG_01960	2.08461	Up
orf19.3105	Null	Putative cytochrome P450 protein; possibly an essential gene; disruptants not obtained by UAU1 method	2.08103	Up
orf19.149	Null	Predicted ORF in Assemblies 19; 20 and 21; transcription detected in high-resolution tiling array experiments	2.07938	Up
orf19.6350	Null	Ortholog of <i>Candida dubliniensis CD36 </i> : CD36_11890 and <i>Candida albicans WO-1</i> : CAWG_00170	2.07707	Up
orf19.1614	MEP1	Ammonium permease; Mep1p is more efficient ammonium permease than Mep2p; whereas Mep2p has additional regulatory role; 11 predicted transmembrane regions; low mRNA abundance; hyphal downregulated; late-stage biofilm- induced	2.07111	Up
orf19.4612	Null	Hap43p-repressed gene	2.06885	Up
orf19.1333	SNG3	Putative membrane transporter; Hap43p- induced gene; mutation confers hypersensitivity to toxic ergosterol analog; shows colony morphology-related gene regulation by Ssn6p	2.05874	Up
orf19.6577	FLU1	Multidrug efflux pump of the plasma membrane; MDR family member of the MFS (major facilitator superfamily) of transporters; preferred substrate may be mycophenolic acid; fungal-specific (no human/murine homolog); Hap43p-induced gene	2.05714	Up
orf19.3934	CAR1	Arginase involved in arginine catabolism; transcription regulated by Nrg1p; Mig1p; and Tup1p; colony morphology-related regulation by Ssn6p; alkaline upregulated; protein decreased in stationary phase; biofilm-induced; sumoylation target	2.04966	Up
orf19.2899	Null	Ortholog(s) have cytosol; nucleus localization	2.04796	Up
orf19.3430	Null	Plasma membrane-associated protein; physically interacts with TAP-tagged Nop1p	2.04701	Up
orf19.787.1	Null	ORF added to Assembly 21 based on comparative genome analysis; protein detected by mass spec in stationary phase cultures	2.0257	Up
orf19.3213	Null	Ortholog of <i>S. cerevisiae</i> : JIP4; <i>C. glabrata CBS138</i> : CAGL0M08954g; <i>C. parapsilosis CDC317</i> : CPAR2_502220; <i>Candida tenuis NRRL Y-1498</i> : CANTEDRAFT_94152 and <i>Debaryomyces hansenii CBS767</i> : DEHA2E22330g	2.02191	Up
orf19.3984	Null	Protein of unknown function; induced in core caspofungin response; expression upregulated in an ssr1 null mutant; induced by nitric oxide independent of Yhb1p	2.02172	Up
orf19.1906	Null	Late-stage biofilm-induced gene	2.02048	Up
orf19.3512	Null	Ortholog of <i>Candida dubliniensis CD36 </i> : CD36_30750 and <i>Candida albicans WO-1</i> : CAWG_01867	2.02048	Up
orf19.2800	Null	Ortholog of Candida albicans WO-1 : CAWG_00667	2.02048	Up
orf19.5284	Null	Ortholog of <i>Candida albicans WO-1</i> : CAWG_01866	2.02048	Up
orf19.3931.1	Null	Pseudogene; added to Assembly 21 based on comparative genome analysis	2.02048	Up
orf19.942	KRE62	Putative subunit of glucan synthase; macrophage-induced gene	2.02048	Up
orf19.6840	Null	Early-stage biofilm-induced gene; transcription is induced in response to alpha pheromone in SpiderM medium; transcription detected in high-resolution tiling array experiments	2.02048	Up
orf19.4771	Null	Ortholog of <i>C. parapsilosis CDC317</i> : CPAR2_208140; <i>Candida tenuis NRRL Y-1498</i> : CANTEDRAFT_115246; <i>Debaryomyces hansenii CBS767</i> : DEHA2F26796g and <i>Candida dubliniensis CD36 </i> : CD36_08600	2.00821	Up
orf19.5801	RNR21	Ribonucleoside-diphosphate reductase; regulated by tyrosol and cell density; transcription upregulated in response to ciclopirox olamine; fluconazole or flucytosine induced; regulated by Sef1p; Sfu1p; and Hap43p; planktonic growth-induced	2.00714	Up
orf19.4191	RLP24	Putative ribosomal protein; Hap43p-induced; essential gene; S. cerevisiae ortholog is essential; heterozygous mutation confers hypersensitivity to 5- fluorocytosine (5-FC); 5-fluorouracil (5-FU); and tubercidin (7-deazaadenosine)	2.00472	Up
orf19.4358	Null	Putative protein of unknown function; Hap43p-repressed gene; <I>S. cerevisiae</I> ortholog YDL157C localizes to mitochondria	2.00472	Up
orf19.4947	Null	Mitochondrial membrane protein of unknown function	2.00203	Up
orf19.6834.10	TAR1	Ortholog of S. cerevisiae Tar1p; encoded within the 25S rRNA gene on the opposite strand; transcription is positively regulated by Tbf1p	-2.00233	Down
orf19.4197	YHM2	Alkaline upregulated	-2.01374	Down
orf19.3277	Null	Ortholog of <i>Candida dubliniensis CD36 </i> : CD36_25855 and <i>Candida albicans WO-1</i> : CAWG_01437	-2.02391	Down
orf19.4833	MLS1	Malate synthase; glyoxylate cycle enzyme; no mammalian homolog; transcription induced upon phagocytosis by macrophage; regulated upon white-opaque switching; biofilm-repressed; strong oxidative stress induced; stationary phase enriched	-2.03093	Down
orf19.5915	DUR35	Putative urea transporter	-2.04991	Down
orf19.4459	Null	Protein similar to S. cerevisiae Ynl234wp; which is a putative heme-binding stress-related protein; transposon mutation affects filamentous growth	-2.05642	Down
orf19.7513	ALK2	N-Alkane inducible cytochrome P450	-2.05686	Down
orf19.4121	Null	Has domain(s) with predicted role in acyl- CoA metabolic process	-2.05892	Down
orf19.657	SAM2	S-adenosylmethionine synthetase; localizes to surface of hyphal cells; but not yeast-form cells; possible biofilm-induced expression (reports differ); alkaline upregulated; Hog1p-induced; farnesol- downregulated	-2.06677	Down
orf19.1651	Null	Ortholog of <i>Candida dubliniensis CD36 </i> : CD36_81960; <i>Candida tropicalis MYA-3404</i> : CTRG_02378 and <i>Candida albicans WO-1</i> : CAWG_02525	-2.09499	Down
orf19.1715	IRO1	Putative transcription factor; role in iron utilization; pathogenesis; both IRO1 and adjacent URA3 are mutated in strain CAI4; suppresses S. cerevisiae aft1 mutant low-iron growth defect; hyphal-induced; reports differ about iron regulation	-2.09785	Down
orf19.1277	Null	Hap43p-repressed gene; repressed by Rgt1p; late-stage biofilm-induced gene	-2.09912	Down
orf19.2209	YVC1	Protein similar to <i>S. cerevisiae</i> Yvc1p; transcription is repressed in response to alpha pheromone in SpiderM medium	-2.1127	Down
orf19.3940.1	CUP1	Metallothionein; involved in copper resistance; transcription is induced by copper	-2.12272	Down
orf19.2620	Null	Ortholog of <i>Candida dubliniensis CD36 </i> : CD36_33120 and <i>Candida albicans WO-1</i> : CAWG_02046	-2.12636	Down
orf19.5760	IHD1	Putative GPI-anchored protein; alkaline upregulated; greater transcription in hyphal form than yeast form; regulated by Nrg1p; Rfg1p; Tup1p; regulated by Tsa1p; Tsa1Bp in minimal media at 37; induced in oralpharyngeal candidasis	-2.14944	Down
orf19.4946	Null	Ortholog of <i>C. parapsilosis CDC317</i> : CPAR2_801750; <i>Candida tenuis NRRL Y-1498</i> : CANTEDRAFT_135403; <i>Candida dubliniensis CD36 </i> : CD36_12240 and <i>Pichia stipitis Pignal</i> : PICST_29111	-2.14944	Down
orf19.6941	Null	Late-stage biofilm-induced gene	-2.15521	Down
orf19.1342	SHM1	Mitochondrial serine hydroxymethyltransferase; complements the glycine auxotrophy of an S. cerevisiae shm1 null shm2 null gly1-1 triple mutant; protein present in exponential and stationary growth phase yeast cultures	-2.15605	Down
orf19.6084	Null	Biofilm-induced gene	-2.15664	Down
orf19.6595	RTA4	Protein similar to S. cerevisiae Rsb1p; involved in fatty acid transport; transposon mutation affects filamentous growth; alkaline downregulated; caspofungin induced; possibly an essential gene; Hap43p- repressed	-2.16038	Down
orf19.5519	GCV1	Putative T subunit of glycine decarboxylase; transcription is negatively regulated by Sfu1p	-2.16289	Down
orf19.5203	Null	Hap43p-induced gene	-2.18772	Down
orf19.3783	Null	Ortholog of <i>Candida dubliniensis CD36 </i> : CD36_44590 and <i>Candida albicans WO-1</i> : CAWG_03320	-2.19525	Down
orf19.3109	Null	Ortholog of <i>C. parapsilosis CDC317</i> : CPAR2_500900; <i>Lodderomyces elongisporus NRLL YB- 4239</i> : LELG_05678; <i>Debaryomyces hansenii CBS767</i> : DEHA2B15730g and <i>Candida dubliniensis CD36 </i> : CD36_46470	-2.20191	Down
orf19.6254	ANT1	Ortholog(s) have adenine nucleotide transmembrane transporter activity; role in ATP transport; fatty acid beta-oxidation; peroxisome organization and integral to peroxisomal membrane localization	-2.21291	Down
orf19.6958	ECM18	Ortholog(s) have role in fungal-type cell wall organization and mitochondrion localization	-2.22744	Down
orf19.4394	Null	Predicted ORF in Assemblies 19; 20 and 21; transcription is induced in response to alpha pheromone in SpiderM medium	-2.23825	Down
orf19.6608	Null	Predicted ORF in Assemblies 19; 20 and 21; downregulation correlates with clinical development of fluconazole resistance	-2.24981	Down
orf19.938	Null	Ortholog of <i>C. parapsilosis CDC317</i> : CPAR2_304000; <i>Debaryomyces hansenii CBS767</i> : DEHA2E12408g; <i>Candida dubliniensis CD36 </i> : CD36_50520 and <i>Pichia stipitis Pignal</i> : PICST_33508	-2.26668	Down
orf19.720	GST3	Putative glutathione S-transferase; expression is regulated upon white-opaque switching; upregulated in the presence of human neutrophils; peroxide- induced; induced in response to alpha pheromone in SpiderM medium	-2.2742	Down
orf19.3621	Null	Possible pseudogene; similar to Ywp1p; ORF extended upstream from the initiating Met of orf19.3621 has a stop codon in the region corresponding to the Ywp1p signal peptide; disruption causes no apparent phenotype; no expression detected	-2.28734	Down
orf19.7495	Null	Predicted ORF in Assemblies 19; 20 and 21; induced by nitric oxide	-2.29013	Down
orf19.553	Null	Predicted membrane transporter; member of the drug:proton antiporter (12 spanner) (DHA1) family; major facilitator superfamily (MFS)	-2.30144	Down
orf19.2591	Null	Ortholog(s) have adenosylmethionine-8-amino- 7-oxononanoate transaminase activity and role in biotin biosynthetic process	-2.30144	Down
orf19.6569	Null	Has domain(s) with predicted role in transmembrane transport	-2.30144	Down
orf19.3196	Null	Ortholog of <i>Candida albicans WO-1</i> : CAWG_04564	-2.30144	Down
orf19.7606	Null	Ortholog of <i>Candida dubliniensis CD36 </i> : CD36_35262; <i>Candida tropicalis MYA-3404</i> : CTRG_05848 and <i>Candida albicans WO-1</i> : CAWG_02290	-2.30144	Down
orf19.6731	Null	Predicted ORF in Assemblies 19; 20 and 21; transcription is repressed in response to alpha pheromone in SpiderM medium	-2.30991	Down
orf19.7436	AAF1	Possible regulatory protein; putative adhesin-like protein; Glu-rich domain; production in S. cerevisiae increases endothelial cell adherence and flocculence; detected in yeast and hyphal cells; biofilm; alkaline or caspofungin upregulated	-2.31314	Down
orf19.1996	CHA1	Similar to catabolic serine/threonine dehydratases; negatively regulated by Rim101p; expression greater in low iron; regulated on white-opaque switching; filament induced; transposon mutation affects filamentous growth; biofilm-induced	-2.34721	Down
orf19.3981	MAL31	Putative high-affinity maltose transporter; transcription is upregulated in clinical isolates from HIV+ patients with oral candidiasis; alkaline upregulated	-2.36654	Down
orf19.4780	Null	Predicted membrane transporter; member of the drug:proton antiporter (12 spanner) (DHA1) family; major facilitator superfamily (MFS)	-2.3731	Down
orf19.4900	Null	Ortholog(s) have alpha-1;3- mannosyltransferase activity and role in protein O-linked glycosylation	-2.37538	Down
orf19.4972	Null	Putative transcription factor with zinc finger DNA-binding motif	-2.37801	Down
orf19.3122	ARR3	Protein not essential for viability; similar to S. cerevisiae Arr3p; an arsenite transporter of the plasma membrane required for resistance to arsenic compounds; benomyl-induced; Gcn4p-regulated; Hap43p- repressed	-2.41939	Down
orf19.2429	Null	Predicted ORF in Assemblies 19; 20 and 21; transcription is induced in response to alpha pheromone in SpiderM medium	-2.43895	Down
orf19.5592	Null	Ortholog of <i>Candida tenuis NRRL Y- 1498</i> : CANTEDRAFT_115187; <i>Candida dubliniensis CD36 </i> : CD36_63980; <i>Candida tropicalis MYA-3404</i> : CTRG_02719 and <i>Candida albicans WO-1</i> : CAWG_05060	-2.43895	Down
orf19.6824	TRY6	Transcriptional regulator of yeast form adherence; required for yeast cell adherence to silicone substrate; possibly C. albicans-specific; induced in biofilm; transcription repressed in response to alpha pheromone in SpiderM medium	-2.45577	Down
orf19.1663	MNT2	Alpha-1;2-mannosyl transferase; adds third mannose during cell-wall mannoprotein biosynthesis; partially redundant with Mnt1p; role in adherence and virulence; expressed in yeast-form and hyphal cells; fungal-specific; Hap43p-induced	-2.46143	Down
orf19.7596	Null	Hap43p-repressed gene	-2.46494	Down
orf19.3784	Null	Ortholog of <i>Candida dubliniensis CD36 </i> : CD36_44580 and <i>Candida albicans WO-1</i> : CAWG_03321	-2.46923	Down
orf19.5303	PGA30	GPI-anchored protein of cell wall	-2.47995	Down
orf19.5169	Null	Ortholog(s) have cytosol; nucleus localization	-2.48396	Down
orf19.1586	FGR22	Putative phosphatidylinositol-specific phospholipase C (PI-PLC); predicted type 2 membrane protein; no S. cerevisiae ortholog; role in; and regulated by; filamentation; Hap43p; almost identical to orf19.5797	-2.48853	Down
orf19.3127	CZF1	Transcriptional regulator of white-opaque switching frequency; hyphal growth regulator; expression in S. cerevisiae causes dominant-negative inhibition of pheromone response; required for yeast cell adherence to silicone substrate	-2.51349	Down
orf19.2241	PST1	Putative 1;4-benzoquinone reductase; biofilm induced; hyphal-induced expression; regulated by Cyr1p; Ras1p; Efg1p; Nrg1p; Rfg1p; Tup1p; Hap43p-induced gene	-2.54892	Down
orf19.510	Null	Ortholog of <i>C. parapsilosis CDC317</i> : CPAR2_202120; <i>Debaryomyces hansenii CBS767</i> : DEHA2F21164g; <i>Candida dubliniensis CD36 </i> : CD36_29540 and <i>Pichia stipitis Pignal</i> : PICST_64054	-2.55789	Down
orf19.7568	Null	Ortholog of <i>S. cerevisiae</i> : SPS4; <i>C. glabrata CBS138</i> : CAGL0I09834g; <i>C. parapsilosis CDC317</i> : CPAR2_200810; <i>Candida tenuis NRRL Y-1498</i> : CANTEDRAFT_112327 and <i>Debaryomyces hansenii CBS767</i> : DEHA2G06336g	-2.56448	Down
orf19.2645	Null	Ortholog of <i>Candida albicans WO-1</i> : CAWG_04710	-2.56448	Down
orf19.6998	GTT1	Putative glutathione S-transferase; downregulated upon adherence to polystyrene; regulated upon white-opaque switching; induced in the presence of human neutrophils; oxidative stress-induced via Cap1p; regulated by Gcn2p; Gcn4p	-2.59985	Down
orf19.5986	THI4	Thiamine biosynthetic enzyme precursor; repressed during the mating process; fungal-specific (no human or murine homolog); stationary phase enriched protein; planktonic growth-induced gene	-2.61825	Down
orf19.532	RBR2	Cell wall protein; expression is repressed by Rim101p; expression is regulated upon white-opaque switching; transcription is repressed in response to alpha pheromone in SpiderM medium; macrophage-induced gene	-2.67568	Down
orf19.3306	Null	Ortholog(s) have four-way junction DNA binding activity; role in meiotic recombination checkpoint; synaptonemal complex assembly and lateral element localization	-2.68847	Down
orf19.5392	NGT1	N-acetylglucosamine (GlcNAc)-specific transporter; role in GlcNAc (but not serum) induced hyphal growth; localizes to plasma membrane; induced by GlcNAc; macrophage engulfment; 12 transmembrane; major facilitator superfamily	-2.70278	Down
orf19.4377	KRE1	Predicted GPI-anchor; role in 1;6-beta-D- glucan biosynthesis; production in S. cerevisiae increases glucan content and complements killer toxin sensitivity of kre1 mutant; possible N-linked glycosylation; caspofungin and biofilm induced	-2.70388	Down
orf19.4381	VTC3	Putative polyphosphate synthetase; downregulated in core caspofungin response; Hog1p-induced; transcription is opaque-specific; fungal-specific (no human or murine homolog)	-2.70528	Down
orf19.1562	Null	Late-stage biofilm-induced gene; transcription is repressed in response to alpha pheromone in SpiderM medium	-2.70891	Down
orf19.465	IFF9	Protein with similarity to Hyr1p; similar to GPI-linked cell-wall proteins; transcriptionally regulated by iron; expression greater in low iron; possibly an essential gene; disruptants not obtained by UAU1 method	-2.71648	Down
orf19.413	Null	Transcription is positively regulated by Sfu1p	-2.73221	Down
orf19.6784	PGA32	Putative GPI-anchored adhesin-like protein; transcriptionally regulated by iron; expression greater in high iron	-2.73912	Down
orf19.1709	Null	Predicted ORF in Assemblies 19; 20 and 21; alkaline downregulated; shows colony morphology-related gene regulation by Ssn6p	-2.73914	Down
orf19.1124	Null	Late-stage biofilm-induced gene	-2.78011	Down
orf19.11	Null	Gene transcription regulated by Mig1p and Tup1p	-2.78687	Down
orf19.4212	FET99	Multicopper oxidase family protein similar to S. cerevisiae Fet3p; does not complement S. cerevisiae fet3 mutant growth under low-iron conditions; iron- repressed transcription; regulated by Tup1p; Rim101p; late- stage biofilm-induced	-2.78687	Down
orf19.4804	LIP2	Secreted lipase; member of a differentially expressed lipase gene family; expressed in alimentary tract; but not oral tissue; during mouse oral infection; may have a role in nutrition and/or in creating an acidic microenvironment	-2.78687	Down
orf19.2652	TEF4	Putative translation elongation factor; genes encoding ribosomal subunits; translation factors; and tRNA synthetases are downregulated upon phagocytosis by murine macrophage	-2.80449	Down
orf19.1117	Null	Protein similar to Candida boidinii formate dehydrogenase; virulence-group-correlated expression; Hap43p-repressed gene	-2.82004	Down
orf19.1415	FRE10	Major cell-surface ferric reductase under low-iron conditions; 7 transmembrane regions and a secretion signal predicted; repressed by Tup1p; Rim101p; Ssn6p; Hog1p; caspofungin; ciclopirox olamine induced; not required for filamentous growth	-2.82079	Down
orf19.3902	Null	Predicted ORF in Assemblies 19; 20 and 21; decreased transcription is observed upon fluphenazine treatment or in an azole-resistant strain that overexpresses CDR1 and CDR2	-2.82679	Down
orf19.3885	Null	Has domain(s) with predicted N- acetyltransferase activity and role in metabolic process	-2.8375	Down
orf19.1736	Null	Predicted ORF in Assemblies 19; 20 and 21; transcription detected in high-resolution tiling array experiments	-2.8375	Down
orf19.7512	Null	Has domain(s) with predicted electron carrier activity; heme binding; iron ion binding; oxidoreductase activity; acting on paired donors and with incorporation or reduction of molecular oxygen; <a href%3D"#GOsection">more</a>	-2.84991	Down
orf19.3612	PST2	Putative NADH:quinone oxidoreductase; similar to 1;4-benzoquinone reductase; immunogenic in mice; benomyl treatment induces transcription; oxidative stress-induced via Cap1p; fungal-specific (no human/murine homolog); farnesol-downregulated	-2.88497	Down
orf19.3337	Null	Late-stage biofilm-induced gene	-2.90008	Down
orf19.2738	SUL2	Putative sulfate transporter; transcription is negatively regulated by Sfu1p; induced upon biofilm formation; amphotericin B induced	-2.90324	Down
orf19.238	CCP1	Similar to cytochrome-c peroxidase N terminus; negatively regulated by Rim101p or alkaline pH; transcription induced by interaction with macrophage or low iron; oxygen-induced activity; regulated by Sef1p-; Sfu1p-; and Hap43p	-2.91202	Down
orf19.2125	Null	GlcNAc-induced protein	-2.9662	Down
orf19.6487	Null	Ortholog of <i>C. parapsilosis CDC317</i> : CPAR2_808350; <i>Candida dubliniensis CD36 </i> : CD36_72060; <i>Candida orthopsilosis Co 90-125</i> : CORT0C00820 and <i>Candida albicans WO-1</i> : CAWG_05575	-2.9742	Down
orf19.6805	Null	Ortholog of <i>S. cerevisiae</i> : YDR089W; <i>C. glabrata CBS138</i> : CAGL0C03696g; <i>C. parapsilosis CDC317</i> : CPAR2_808730 and <i>Candida tenuis NRRL Y-1498</i> : CANTEDRAFT_104690	-2.98638	Down
orf19.6143	Null	Has domain(s) with predicted flavin adenine dinucleotide binding; long-chain-alcohol oxidase activity and role in oxidation-reduction process	-2.99457	Down
orf19.2870	Null	Ortholog of <i>Candida dubliniensis CD36 </i> : CD36_46100; <i>Candida tropicalis MYA-3404</i> : CTRG_03793 and <i>Candida albicans WO-1</i> : CAWG_03166	-3.05847	Down
orf19.3330.3	POX18	Protein not essential for viability; similar to Candida maltosa Pox18p; which is a peroxisomal protein; Assembly 21 sequence was updated based on comparative genome analysis and new sequence data; and allelic orf19.10841 was reinstated	-3.08385	Down
orf19.6329	Null	Opaque-specific transcript; fluconazole- downregulated; induced in cyr1 mutant; induced in oralpharyngeal candidasis	-3.1025	Down
orf19.3499	Null	Secreted potein; Hap43p-repressed; fluconazole-induced; regulated by Tsa1p; Tsa1Bp under H2O2 stress conditions; transcriptionally activated by Mnl1p under weak acid stress	-3.11417	Down
orf19.5716	SAP4	Secreted aspartyl proteinase; sap4 sap5 sap6 triple mutant is defective in protein utilization for nitrogen; assessment of virulence role complicated by URA3 effects; expressed during mucosal and systemic infections; N-glycosylated	-3.14944	Down
orf19.4508	Null	Ortholog of <i>Candida albicans WO-1</i> : CAWG_04200	-3.14944	Down
orf19.4082	DDR48	Immunogenic stress-associated protein; regulated by filamentous growth pathways; induced by benomyl; caspofungin; ketoconazole or in azole-resistant strain; Hog1p; farnesol; alkaline downregulated; stationary phase enriched; biofilm-induced	-3.17496	Down
orf19.4899	GCA1	Predicted extracellular or plasma membrane- associated glucoamylase; promotes biofilm matrix formation; possible adhesin; gene transcribed during rat oral infection; transcription regulated by carbohydrates; pH; galactose; biofilm-induced	-3.19996	Down
orf19.2317	Null	Predicted ORF in Assemblies 19; 20 and 21; transcription is induced in response to alpha pheromone in SpiderM medium	-3.24801	Down
orf19.7517	CHT1	Chitinase; putative N-terminal catalytic domain; has secretory signal sequence; lacks S/T region and N-glycosylation motifs of Chs2p and Chs3p; alkaline downregulated; expression not detected in yeast-form or hyphal cells	-3.25425	Down
orf19.4567	Null	Catechol 1;2-dioxygenase (1;2-CTD); involved in degradation of aromatic compounds	-3.25874	Down
orf19.984	PHO8	Putative repressible vacuolar alkaline phosphatase; transcription is positively regulated by Rim101p; regulated by Tsa1p; Tsa1Bp in minimal media at 37 deg; possibly adherence-induced	-3.29954	Down
orf19.6999	Null	Has domain(s) with predicted oxidoreductase activity and role in oxidation-reduction process	-3.30144	Down
orf19.3392	DOG1	Putative 2-deoxyglucose-6-phosphatase; haloacid dehalogenase hydrolase/phosphatase superfamily; similar to S. cerevisiae Dog1p; Dog2p; Hor1p; and Rhr2p; regulated by Nrg1p; Tup1p	-3.33315	Down
orf19.1122	Null	Predicted ORF in Assemblies 19; 20 and 21; transcription is induced in response to alpha pheromone in SpiderM medium	-3.34875	Down
orf19.2809	CTN3	Predicted peroxisomal carnitine acetyl transferase; Ura+ deletion strain has no obvious metabolic; hyphal; or virulence defects; transcription induced by macrophage engulfment; hyphal growth; starvation; or nonfermentable carbon sources	-3.38602	Down
orf19.5585	SAP5	Secreted aspartyl proteinase; sap4 sap5 sap6 triple mutant is defective in utilization of protein as N source; assessment of virulence role complicated by URA3 effects; expressed during infection; mRNA is localized to hyphal tip via She3p	-3.39045	Down
orf19.6336	PGA25	Putative GPI-anchored adhesin-like protein; fluconazole-downregulated; induced in oralpharyngeal candidasis	-3.40592	Down
orf19.5820	UGA6	Putative GABA-specific permease; decreased transcription is observed upon benomyl treatment or in an azole-resistant strain that overexpresses MDR1	-3.41863	Down
orf19.6484	Null	Ortholog of <i>C. parapsilosis CDC317</i> : CPAR2_808370; <i>Candida dubliniensis CD36 </i> : CD36_72070; <i>Candida orthopsilosis Co 90-125</i> : CORT0C00800 and <i>Candida albicans WO-1</i> : CAWG_05577	-3.42483	Down
orf19.2669	Null	Predicted ORF in retrotransposon Tca4 with similarity to the Pol region of retrotransposons encoding reverse transcriptase; protease and integrase; downstream from RHD2 with similarity to the Gag region encoding nucleocapsid-like protein	-3.43895	Down
orf19.936	Null	Ortholog of <i>C. parapsilosis CDC317</i> : CPAR2_303990; <i>Candida tenuis NRRL Y-1498</i> : CANTEDRAFT_107934; <i>Candida dubliniensis CD36 </i> : CD36_50530 and <i>Pichia stipitis Pignal</i> : PICST_63283	-3.44331	Down
orf19.4653	Null	Transcriptionally regulated by iron; expression greater in low iron; similar to GPI-linked cell- wall proteins	-3.48202	Down
orf19.6713	Null	Has domain(s) with predicted nucleic acid binding; zinc ion binding activity and intracellular localization	-3.51801	Down
orf19.3626.1	Null	Ortholog of <i>C. parapsilosis CDC317</i> : CPAR2_406905 and <i>Candida orthopsilosis Co 90-125</i> : CORT0C06265	-3.56448	Down
orf19.693	Null	Ortholog of <i>Candida dubliniensis CD36 </i> : CD36_32120	-3.56448	Down
orf19.2253	Null	Predicted ORF in Assemblies 19; 20 and 21; expression is regulated upon white-opaque switching; transcription is repressed in response to alpha pheromone in SpiderM medium	-3.58883	Down
orf19.5124	RBR3	Cell wall adhesin-like protein; expression is repressed by Rim101p; possibly an essential gene; disruptants not obtained by UAU1 method	-3.60999	Down
orf19.2247	Null	Ortholog of <i>C. parapsilosis CDC317</i> : CPAR2_406700; <i>Candida tenuis NRRL Y-1498</i> : CANTEDRAFT_127772; <i>Candida dubliniensis CD36 </i> : CD36_21220 and <i>Candida orthopsilosis Co 90-125</i> : CORT0C06120	-3.61178	Down
orf19.7455	Null	Ortholog of <i>Candida dubliniensis CD36 </i> : CD36_86630; <i>Candida tropicalis MYA-3404</i> : CTRG_05698 and <i>Candida albicans WO-1</i> : CAWG_02976	-3.64937	Down
orf19.2460	Null	Predicted ORF in Assemblies 19; 20 and 21; exogenously expressed protein is a substrate for Kex2p processing in vitro; transcription is repressed in response to alpha pheromone in SpiderM medium	-3.65297	Down
orf19.6662	Null	Putative coenzyme Q (ubiquinone) binding protein; transcription is upregulated in clinical isolates from HIV+ patients with oral candidiasis	-3.67996	Down
orf19.5170	ENA21	Predicted ORF similar to S. cerevisiae sodium transporters Ena1p and Ena5p; Gcn4p-regulated; flucytosine; amphotericin B; or ketoconazole-induced; osmotic stress-induced; overlaps orf19.5170.1; which is annotated as a blocked reading frame	-3.77889	Down
orf19.4934	OP4	Ala- Leu- and Ser-rich protein; secreted; N- terminal hydrophobic region; possible glycosylation; transcribed specifically in opaque-phase cells; repressed by alpha pheromone in opaque MTLa homozygotes; fluconazole- induced	-3.85634	Down
orf19.999	orf19.4612	Predicted extracellular glucoamylase; promotes biofilm matrix formation; transcript induced by ketoconazole; possibly an essential gene; disruptants not obtained by UAU1 method	-3.97488	Down
orf19.744	GDB1	Putative glycogen debranching enzyme; expression is regulated upon white-opaque switching; regulated by Nrg1p; Tup1p	-3.99709	Down
orf19.1539	Null	Predicted ORF in Assemblies 19; 20 and 21; highly induced upon biofilm formation	-3.99723	Down
orf19.4507	Null	Hap43p-repressed gene	-4.02876	Down
orf19.1106	Null	Protein with Mob2p-dependent hyphal regulation; fluconazole-induced	-4.1029	Down
orf19.4568	ZCF25	Putative transcription factor with zinc cluster DNA-binding motif	-4.16085	Down
orf19.4509	Null	Ortholog of <i>Candida albicans WO-1</i> : CAWG_04199	-4.24255	Down
orf19.5826	Null	Has domain(s) with predicted amino acid transmembrane transporter activity; role in amino acid transmembrane transport and membrane localization	-4.24386	Down
orf19.852	SAP98	Glycosyl-phosphatidylinositol-anchored aspartic endopeptidase; regulated by Gcn2p and Gcn4p; expressed only in opaque MTLa/MTLa cells	-4.26558	Down
orf19.7521	REP1	Protein involved in negative regulation of MDR1 transcription; mutants show increased resistance to azole drugs	-4.2669	Down
orf19.935	AGA1	Protein with some similarity to agglutinin subunit; expression is regulated upon white-opaque switching	-4.29542	Down
orf19.5762	PGA61	Putative GPI-anchored protein	-4.32529	Down
orf19.6518	Null	Has domain(s) with predicted aldehyde dehydrogenase [NAD(P)+] activity and role in cellular aldehyde metabolic process; oxidation-reduction process	-4.33408	Down
orf19.6996	Null	Hap43p-repressed gene; planktonic growth- induced gene	-4.36034	Down
orf19.6420	PGA13	GPI-anchored cell wall protein involved in cell wall synthesis; required for normal cell surface properties; induced in oralpharyngeal candidasis	-4.36578	Down
orf19.2847.1	Null	Pseudogene; formerly an ORF Predicted by Annotation Working Group that was subsequently removed from Assembly 20	-4.37183	Down
orf19.1541	Null	Protein not essential for viability; transcription is repressed in response to alpha pheromone in SpiderM medium	-4.38027	Down
orf19.893	PGA17	Putative GPI-anchored protein; exogenously expressed protein substrate for Kex2p processing in vitro; transcription repressed in response to alpha pheromone in SpiderM medium; macrophage-induced gene; induced in oralpharyngeal candidiasis	-4.41155	Down
orf19.4424	PHO100	Putative inducible acid phosphatase; DTT- extractable and observed in culture supernatant under low- phosphate conditions; slight effect on murine virulence; induced on biofilm formation; virulence-group-correlated expression; N-glycosylated	-4.43018	Down
orf19.2941	SCW4	Putative cell wall protein; exogenously expressed protein is a substrate for Kex2p processing in vitro; expression is regulated upon white-opaque switching; alkaline downregulated; possibly essential gene (UAU1 method); biofilm-induced	-4.44197	Down
orf19.2157	DAC1	N-acetylglucosamine-6-phosphate (GlcNAcP) deacetylase; enzyme of N-acetylglucosamine utilization; required for wild-type hyphal growth and virulence in mouse systemic infection; gene and protein are GlcNAc- induced	-4.51076	Down
orf19.6274	PBR1	Protein required for cohesion; adhesion; and biofilm formation; induced by alpha pheromone in white cells; fluconazole-induced	-4.51161	Down
orf19.4599	PHO89	Putative phosphate permease; expression is regulated upon white-opaque switching; alkaline upregulated by Rim101p; induced upon biofilm formation; possibly adherence-induced	-4.52279	Down
orf19.1321	HWP1	Hyphal cell wall protein; covalently crosslinked to epithelial cells by host transglutaminase; opaque- and a-specific; alpha-factor induced; at MTLa side of conjugation tube; assessment of virulence role complicated by URA3 effects	-4.53411	Down
orf19.6081	PHR2	Glycosidase; role in cell wall structure; may act on beta-1;3-glucan prior to beta-1;6-glucan linkage; role in vaginal not systemic virulence (low pH not neutral); low pH; high iron; fluconazole; Hap43p- induced; Rim101p-downregulated at pH8	-4.55985	Down
orf19.6688	Null	Decreased transcription is observed upon benomyl treatment or in an azole-resistant strain that overexpresses MDR1	-4.60171	Down
orf19.2787	PRY1	Extracellular protein; transcription is opaque specific; transcription is repressed in response to alpha pheromone in SpiderM medium; possibly an essential gene; disruptants not obtained by UAU1 method	-4.61455	Down
orf19.356	GTT13	Putative glutathione S-transferase; opaque- specific transcription; transcription is repressed in response to alpha pheromone in SpiderM medium	-4.69022	Down
orf19.2156	NAG1	Glucosamine-6-phosphate deaminase; N- acetylglucosamine utilization enzyme; required for normal hyphal growth and mouse virulence; converts glucosamine 6- P to fructose 6-P; reaction is reversible in vitro; gene and protein is GlcNAc-induced	-4.71393	Down
orf19.3374	ECE1	Hyphal-specific protein; expression increases with extent of cell elongation; regulated by Rfg1p; Nrg1p; Tup1p; Cph1p; Efg1p; Hog1p; farnesol; phagocytosis; fluconazole-induced; may contribute to biofilm formation	-4.80394	Down
orf19.7597	PGA12	Putative GPI-anchored protein	-4.91025	Down
orf19.742	ALD6	Putative aldehyde dehydrogenase; stationary phase enriched protein; expression regulated upon white- opaque switch; transcription is upregulated in both intermediate and mature biofilms	-5.05633	Down
orf19.7608	Null	Predicted ORF in Assemblies 19; 20 and 21; fluconazole-downregulated	-5.09846	Down
orf19.1430	Null	Ortholog of <i>C. parapsilosis CDC317</i> : CPAR2_402120; <i>Lodderomyces elongisporus NRLL YB- 4239</i> : LELG_04437; <i>Candida dubliniensis CD36 </i> : CD36_43870 and <i>Candida orthopsilosis Co 90-125</i> : CORT0E02170	-5.29574	Down
orf19.1409.3	Null	Protein of unknown function; Spider biofilm induced	-5.37183	Down
orf19.5975	TRY4	Putative zinc finger DNA-binding transcription factor; fluconazole-downregulated; expression regulated during planktonic growth; expression upregulated in an ssr1 mutant; required for yeast cell adherence to silicone substrate	-5.56948	Down
orf19.1932	CFL4	C-terminus similar to ferric reductases; expression high in low iron; transcription negatively regulated by Sfu1p; ciclopirox olamine induced; shows colony morphology-related gene regulation by Ssn6p; Hap43p- repressed; Sef1p-regulated	-5.73031	Down
orf19.937	Null	Ortholog of <i>Candida albicans WO-1</i> : CAWG_04446	-5.78687	Down
orf19.6001	SAP3	Secreted aspartyl proteinase; acts in utilization of protein as nitrogen source; assessment of virulence role complicated by URA3 effects; regulated by growth phase; produced by opaque phase cells; alpha- pheromone repressed	-5.80288	Down
orf19.10	ALK8	Alkane-inducible cytochrome P450; catalyzes hydroxylation of lauric acid to hydroxylauric acid; overproduction causes fluconazole resistance in a wild- type background and causes multidrug resistance in a cdr1 cdr2 double mutant background	-5.94831	Down
orf19.1655	PXP2	Putative acyl-CoA oxidase; enzyme of fatty acid beta-oxidation; induced during macrophage infection; expression is opaque specific; has putative peroxisome targeting signal	-5.96055	Down
orf19.5735.3	Null	Protein of unknown function; Spider biofilm induced	-5.96251	Down
orf19.853	SAP99	Putative secreted aspartyl protease; possible Kex2p substrate; expression greater in low iron; repressed by alpha pheromone in SpiderM medium; possibly essential gene (by UAU1 method); regulated by Sef1p; Sfu1p; and Hap43p	-6.19308	Down
orf19.4279	MNN1	Putative alpha-1;3-mannosyltransferase; a component of mannosyltransferase complex; transcription negatively regulated by Rim101p; transcription elevated in chk1 and nik1 null mutants; but not in sln1 null mutant; biofilm-induced gene	-6.26458	Down
orf19.3121	GST1	Putative glutathione S-transferase; upregulated in the presence of human neutrophils; expression is regulated upon white-opaque switching; increased transcription is observed upon benomyl treatment	-6.33707	Down
orf19.5503	Null	Putative protein of unknown function; transcription is upregulated in clinical isolates from HIV+ patients with oral candidiasis	-6.43895	Down
orf19.6224	Null	Has domain(s) with predicted role in response to stress and integral to membrane localization	-6.46333	Down
orf19.5728	Null	Has domain(s) with predicted electron carrier activity; heme binding; iron ion binding; oxidoreductase activity; acting on paired donors and with incorporation or reduction of molecular oxygen; <a href%3D"#GOsection">more</a>	-6.51868	Down
orf19.535	RBR1	Glycosylphosphatidylinositol (GPI)-anchored cell wall protein required for filamentous growth at acidic pH; expression is repressed by Rim101p and activated by Nrg1p; Hap43p-induced gene	-6.57432	Down
orf19.2724	Null	Hap43p-repressed gene; late-stage biofilm- induced	-6.85965	Down
orf19.467	Null	Ortholog of <i>C. parapsilosis CDC317</i> : CPAR2_202450; <i>Debaryomyces hansenii CBS767</i> : DEHA2F14476g; <i>Candida dubliniensis CD36 </i> : CD36_29160 and <i>Pichia stipitis Pignal</i> : PICST_68514	-6.95254	Down
orf19.5144	PGA28	Protein similar to S. cerevisiae Wsc2p; which has roles in stress- and cell-wall-related processes; predicted Kex2p substrate; putative GPI- anchored adhesin-like protein	-7.15764	Down
orf19.4654	Null	Ortholog of <i>Candida dubliniensis CD36 </i> : CD36_41320 and <i>Candida albicans WO-1</i> : CAWG_03651	-7.51609	Down
orf19.2449	Null	Putative adhesin-like protein; macrophage- induced gene	-7.5894	Down
orf19.4072	IFF6	Putative GPI-anchored adhesin-like protein; opaque-specific transcription; macrophage-induced gene; Hap43p-repressed gene	-8.13827	Down
orf19.4189	Null	Has domain(s) with predicted hydrolase activity	-8.46736	Down
orf19.7071	FGR2	Protein similar to phosphate transporters; transposon mutation affects filamentous growth; expression is regulated upon white-opaque switching	-8.96308	Down
orf19.4884	WOR1	Transcriptional regulator ("master switch") of white-opaque phenotypic switching; required to establish and maintain the opaque state; opaque- specific; nuclear; regulates its own expression; suggested role in regulation of adhesion factors	-9.0149	Down
orf19.1171	Null	Ortholog of <i>C. parapsilosis CDC317</i> : CPAR2_208080; <i>Candida tenuis NRRL Y-1498</i> : CANTEDRAFT_120956; <i>Debaryomyces hansenii CBS767</i> : DEHA2F24508g and <i>Candida dubliniensis CD36 </i> : CD36_10780	-9.17852	Down
orf19.1370	Null	Predicted ORF in Assemblies 19; 20 and 21; expression is regulated upon white-opaque switching; transcription is repressed in response to alpha pheromone in SpiderM medium	-9.31797	Down
orf19.5714	SAP1	Secreted aspartyl proteinase; acts in utilization of protein as nitrogen source; assessment of virulence role complicated by URA3 effects; regulated by growth phase; alpha-pheromone; produced by opaque cells	-9.47344	Down
orf19.1671.1	Null	Predicted ORF added to Assembly 21 based on sequence re-analysis	-10.1541	Down

## Sheet: Raw data of White
GeneID	Uniq_reads_num(9681890)	Length	Coverage	RPKM	Symbol	KEGG Orthology	GO Component	GO Function	GO Process	Blast nr
orf19.6814	210246	1008	0.999	21543	-	K00134|1|0.0|662|cal:CaO19.14106|glyceraldehyde 3-phosphate dehydrogenase [EC:1.2.1.12]	GO:0009277//fungal-type cell wall;GO:0044424//intracellular part;GO:0016020//membrane	GO:0016620//oxidoreductase activity, acting on the aldehyde or oxo group of donors, NAD or NADP as acceptor;GO:0005515//protein binding;GO:0000166//nucleotide binding	GO:0006007//glucose catabolic process;GO:0051701;GO:0052251;GO:0031589//cell-substrate adhesion	gi|68472227|ref|XP_719909.1|/0/glyceraldehyde-3-phosphate dehydrogenase [Candida albicans SC5314]
orf19.4555	194741	6303	0.6716	3191.17	-	-	-	-	-	gi|68491558|ref|XP_710425.1|/0/agglutinin-like ALS4 protein fragment [Candida albicans SC5314]
orf19.7324	192038	1020	0.999	19445.8	-	-	-	-	GO:0006772//thiamine metabolic process	gi|68479048|ref|XP_716458.1|/0/hypothetical protein CaO19.7324 [Candida albicans SC5314]
orf19.5986	94204	1065	0.9991	9136.07	-	K03146|1|0.0|672|cal:CaO19.13407|thiamine biosynthetic enzyme	GO:0043231//intracellular membrane-bounded organelle	GO:0043169//cation binding	GO:0006772//thiamine metabolic process	gi|68465671|ref|XP_723197.1|/0/likely thiamine biosynthesis enzyme [Candida albicans SC5314]
orf19.3618	89732	1602	0.9994	5785.28	-	K01183|1|6e-11|68.6|dha:DEHA2D00924g|chitinase [EC:3.2.1.14]	GO:0009277//fungal-type cell wall	-	GO:0051701;GO:0042710//biofilm formation	gi|68483153|ref|XP_714511.1|/0/potential yeast form cell wall protein [Candida albicans SC5314]
orf19.4980	87538	1971	0.9995	4587.22	-	K03283|1|0.0|1101|cal:CaO19.4980|heat shock 70kDa protein 1/8	GO:0009277//fungal-type cell wall;GO:0016020//membrane;GO:0044424//intracellular part	GO:0033218//amide binding;GO:0032550	GO:0044403//symbiosis, encompassing mutualism through parasitism;GO:0042886//amide transport;GO:0042221//response to chemical stimulus	gi|1170371|sp|P41797.2|HSP71_CANAL/0/RecName: Full=Heat shock protein SSA1
orf19.1097	82031	7089	0.6988	1195.18	-	-	GO:0009277//fungal-type cell wall	GO:0005515//protein binding;GO:0033218//amide binding	GO:0044409//entry into host;GO:0043902;GO:0000128//flocculation;GO:0030447//filamentous growth;GO:0052251;GO:0044010;GO:0043708;GO:0036176	gi|241956914|ref|XP_002421177.1|/0/agglutinin-like protein, putative [Candida dubliniensis CD36]
orf19.2765	80482	642	0.9969	12948	-	-	GO:0044464//cell part	-	-	gi|68471016|ref|XP_720515.1|/7.73223e-30/hypothetical protein CaO19.2765 [Candida albicans SC5314]
orf19.2877	75391	1704	0.9977	4569.72	-	K01568|1|0.0|1103|cal:CaO19.10395|pyruvate decarboxylase [EC:4.1.1.1]	-	GO:0046872//metal ion binding;GO:0016831//carboxy-lyase activity;GO:0019842//vitamin binding	-	gi|353526276|sp|P83779.2|PDC1_CANAL/0/RecName: Full=Pyruvate decarboxylase
orf19.5636	73905	726	0.9959	10514.2	-	-	GO:0009277//fungal-type cell wall;GO:0031225//anchored to membrane	GO:0046906//tetrapyrrole binding	GO:0044010;GO:0017038//protein import;GO:0006875//cellular metal ion homeostasis	gi|68485373|ref|XP_713364.1|/1.77964e-63/likely cell surface antigen [Candida albicans SC5314]
orf19.2372	66698	4701	0.8775	1465.42	-	K00986|1|8e-15|83.2|pic:PICST_28003|RNA-directed DNA polymerase [EC:2.7.7.49];K00140|4|3e-14|81.3|uma:UM00214.1|malonate-semialdehyde dehydrogenase (acetylating) / methylmalonate-semialdehyde dehydrogenase [EC:1.2.1.18 1.2.1.27]	-	GO:0097159	GO:0006259//DNA metabolic process	gi|77022864|ref|XP_888876.1|/0/hypothetical protein CaO19_6451 [Candida albicans SC5314]
orf19.395	63159	1323	0.9992	4930.78	-	K01689|1|0.0|846|cal:CaO19.395|enolase [EC:4.2.1.11]	GO:0043234//protein complex;GO:0044424//intracellular part	GO:0046872//metal ion binding;GO:0016836//hydro-lyase activity	GO:0006007//glucose catabolic process	gi|232054|sp|P30575.1|ENO1_CANAL/0/RecName: Full=Enolase 1; AltName: Full=2-phospho-D-glycerate hydro-lyase; AltName: Full=2-phosphoglycerate dehydratase
orf19.3651	62779	1254	0.9984	5170.79	-	K00927|1|0.0|789|cal:CaO19.3651|phosphoglycerate kinase [EC:2.7.2.3]	GO:0044424//intracellular part	GO:0016301//kinase activity;GO:0032550	GO:0006796//phosphate metabolic process;GO:0006007//glucose catabolic process	gi|1172452|sp|P46273.1|PGK_CANAL/0/RecName: Full=Phosphoglycerate kinase
orf19.2296	61200	7656	0.9995	825.637	-	-	-	-	-	gi|238878479|gb|EEQ42117.1|/0/conserved hypothetical protein [Candida albicans WO-1]
orf19.3997	59812	1050	0.9971	5883.54	-	K13953|1|0.0|640|cal:CaO19.3997|alcohol dehydrogenase, propanol-preferring [EC:1.1.1.1]	GO:0043231//intracellular membrane-bounded organelle;GO:0009277//fungal-type cell wall;GO:0016020//membrane	GO:0046914//transition metal ion binding;GO:0016616//oxidoreductase activity, acting on the CH-OH group of donors, NAD or NADP as acceptor;GO:0036094	GO:0006007//glucose catabolic process;GO:0052251;GO:0044010	gi|68468132|ref|XP_721905.1|/0/hypothetical protein CaO19.3997 [Candida albicans SC5314]
orf19.2767	58244	342	0.9971	17590	-	-	GO:0009277//fungal-type cell wall	-	GO:0036176;GO:0040007//growth	gi|68471020|ref|XP_720517.1|/1.77915e-11/hypothetical protein CaO19.2767 [Candida albicans SC5314]
orf19.7111.1	57418	621	0.9968	9549.84	-	K04564|1|1e-113|407|cdu:CD36_70320|superoxide dismutase, Fe-Mn family [EC:1.15.1.1]	GO:0044429//mitochondrial part	GO:0016209//antioxidant activity;GO:0043169//cation binding;GO:0003824//catalytic activity	GO:0072593//reactive oxygen species metabolic process	gi|374977569|pdb|3QVN|A/4.51391e-117/Chain A, Crystal Structure Of Cytosolic Mnsod3 From Candida Albicans
orf19.6763	51267	3594	0.9994	1473.33	-	-	-	-	-	gi|13173388|gb|AAK14386.1|AF337555_1/0/lysine/glutamic acid-rich protein [Candida albicans]
orf19.4941	46214	810	0.9975	5892.89	-	K09074|1|7e-106|382|cal:CaO19.4941|fungal twist-like factor	-	GO:0001071//nucleic acid binding transcription factor activity;GO:0003677//DNA binding	GO:0060258//negative regulation of filamentous growth;GO:1900192;GO:0006096//glycolysis;GO:0001666//response to hypoxia;GO:0045893//positive regulation of transcription, DNA-dependent	gi|68467209|ref|XP_722266.1|/6.63184e-105/hypothetical protein CaO19.12407 [Candida albicans SC5314]
orf19.251	44772	711	0.9958	6503.94	-	K01423|1|2e-21|101|uma:UM00094.1|[EC:3.4.-.-]	GO:0009277//fungal-type cell wall	GO:0016787//hydrolase activity	GO:0050896//response to stimulus	gi|68471814|ref|XP_719950.1|/6.34229e-135/hypothetical protein CaO19.251 [Candida albicans SC5314]
orf19.5079	42143	4473	0.9987	973.12	-	K08711|1|0.0|1752|pic:PICST_85570|ATP-binding cassette, subfamily G (WHITE), member 2, PDR	GO:0044464//cell part;GO:0016021//integral to membrane	GO:0032550;GO:0017111//nucleoside-triphosphatase activity;GO:0005548//phospholipid transporter activity;GO:0015405;GO:0045118//azole transporter activity	GO:0015850//organic alcohol transport;GO:0015893//drug transport;GO:0015914//phospholipid transport;GO:0009154;GO:0032870//cellular response to hormone stimulus;GO:0006979//response to oxidative stress	gi|68476649|ref|XP_717617.1|/0/potential ABC transporter [Candida albicans SC5314]
orf19.1585	40134	1113	0.9982	3724.41	-	K14709|1|0.0|692|cal:CaO19.1585|solute carrier family 39 (zinc transporter), member 1/2/3	GO:0031224//intrinsic to membrane	GO:0046915//transition metal ion transmembrane transporter activity	GO:0006829//zinc ion transport	gi|238882057|gb|EEQ45695.1|/0/hypothetical protein CAWG_04027 [Candida albicans WO-1]
orf19.3888	39466	1653	0.9994	2465.98	-	K01810|1|0.0|1075|cal:CaO19.3888|glucose-6-phosphate isomerase [EC:5.3.1.9]	GO:0044424//intracellular part	GO:0016861//intramolecular oxidoreductase activity, interconverting aldoses and ketoses	GO:0006007//glucose catabolic process	gi|224471829|sp|P83780.2|G6PI_CANAL/0/RecName: Full=Glucose-6-phosphate isomerase; Short=GPI; AltName: Full=Phosphoglucose isomerase; Short=PGI; AltName: Full=Phosphohexose isomerase; Short=PHI
orf19.3646	34357	756	0.9987	4693.89	-	K14686|1|2e-37|155|pgu:PGUG_03813|solute carrier family 31 (copper transporter), member 1	GO:0031224//intrinsic to membrane	GO:0046914//transition metal ion binding;GO:0005375//copper ion transmembrane transporter activity	GO:0034755//iron ion transmembrane transport;GO:0035434//copper ion transmembrane transport	gi|68489594|ref|XP_711367.1|/3.67497e-107/hypothetical protein CaO19.11130 [Candida albicans SC5314]
orf19.5024	34174	1488	0.9993	2372.1	-	K00033|1|0.0|970|cal:CaO19.12491|6-phosphogluconate dehydrogenase [EC:1.1.1.44]	GO:0042579//microbody	GO:0016616//oxidoreductase activity, acting on the CH-OH group of donors, NAD or NADP as acceptor;GO:0000166//nucleotide binding;GO:0048037//cofactor binding	GO:0006007//glucose catabolic process	gi|68467359|ref|XP_722341.1|/0/hypothetical protein CaO19.12491 [Candida albicans SC5314]
orf19.3575	33073	1515	0.9993	2254.76	-	K00873|1|0.0|962|cal:CaO19.11059|pyruvate kinase [EC:2.7.1.40]	-	GO:0031420;GO:0016301//kinase activity;GO:0032550	GO:0006796//phosphate metabolic process;GO:0032787//monocarboxylic acid metabolic process;GO:0006007//glucose catabolic process	gi|353526331|sp|P46614.3|KPYK_CANAL/0/RecName: Full=Pyruvate kinase; Short=PK
orf19.1779	32600	1137	0.9613	2961.4	-	K01210|1|2e-112|405|pic:PICST_89695|glucan 1,3-beta-glucosidase [EC:3.2.1.58];K01238|3|2e-57|222|afm:AFUA_6G12380|[EC:3.2.1.-]	GO:0009277//fungal-type cell wall	GO:0016798//hydrolase activity, acting on glycosyl bonds	GO:0044042//glucan metabolic process;GO:0009267//cellular response to starvation;GO:0040007//growth;GO:0052251;GO:0043708;GO:0036176	gi|68483450|ref|XP_714381.1|/1.41959e-155/potential glycosyl hydrolase [Candida albicans SC5314]
orf19.5788	32580	2529	0.9996	1330.58	-	K03234|1|0.0|1625|cal:CaO19.13210|elongation factor 2	GO:0016020//membrane;GO:0009277//fungal-type cell wall;GO:0030529//ribonucleoprotein complex	GO:0032550;GO:0017111//nucleoside-triphosphatase activity;GO:0008135//translation factor activity, nucleic acid binding	GO:0006414//translational elongation;GO:0042493//response to drug;GO:0009154	gi|353558913|sp|Q5A0M4.2|EF2_CANAL/0/RecName: Full=Elongation factor 2; Short=EF-2
orf19.338	30117	3144	0.9997	989.393	-	K01228|1|7e-09|62.8|yli:YALI0F14927g|mannosyl-oligosaccharide glucosidase [EC:3.2.1.106]	-	GO:0015926//glucosidase activity	-	gi|68471719|ref|XP_720166.1|/0/hypothetical protein CaO19.7971 [Candida albicans SC5314]
orf19.2344	29572	1158	0.9991	2637.62	-	-	-	-	GO:0050896//response to stimulus	gi|68484345|ref|XP_713949.1|/4.79306e-58/hypothetical protein CaO19.2344 [Candida albicans SC5314]
orf19.539	29029	1530	0.9993	1959.66	-	K01372|1|0.0|974|cal:CaO19.539|bleomycin hydrolase [EC:3.4.22.40]	-	GO:0004175//endopeptidase activity;GO:0008238//exopeptidase activity	GO:0019538//protein metabolic process	gi|68477033|ref|XP_717494.1|/0/hypothetical protein CaO19.8172 [Candida albicans SC5314]
orf19.6834.10	27178	270	0.9963	10396.7	-	-	-	-	-	gi|401839952|gb|EJT42883.1|/9.04496e-16/YLR154W-A-like protein [Saccharomyces kudriavzevii IFO 1802]
orf19.778	26787	927	0.9989	2984.59	-	-	GO:0044464//cell part	-	-	gi|68484973|ref|XP_713625.1|/2.23365e-166/possible sphingolipid long chain base sensory protein [Candida albicans SC5314]
orf19.5112	26559	2034	0.9995	1348.65	-	K00615|1|0.0|1285|cal:CaO19.12578|transketolase [EC:2.2.1.1]	GO:0016020//membrane;GO:0009277//fungal-type cell wall	GO:0016744;GO:0043169//cation binding	-	gi|68476711|ref|XP_717648.1|/0/hypothetical protein CaO19.5112 [Candida albicans SC5314]
orf19.7021	24724	2703	0.9996	944.741	-	K00688|1|0.0|1789|cal:CaO19.7021|starch phosphorylase [EC:2.4.1.1]	GO:0009277//fungal-type cell wall	GO:0043168;GO:0004645//phosphorylase activity	GO:0044238//primary metabolic process	gi|68471077|ref|XP_720315.1|/0/hypothetical protein CaO19.7021 [Candida albicans SC5314]
orf19.6877	24072	2952	0.999	842.24	-	K15710|1|4e-17|90.1|ani:AN5773.2|E3 ubiquitin-protein ligase SHPRH [EC:3.6.4.- 6.3.2.19]	GO:0016020//membrane	-	-	gi|68137525|gb|AAY85691.1|/0/glycoamidase [Candida albicans]
orf19.7239	23930	1983	0.9339	1246.41	-	-	-	-	-	gi|238878200|gb|EEQ41838.1|/0/conserved hypothetical protein [Candida albicans WO-1]
orf19.1153	23309	1707	0.9994	1410.36	-	K01580|1|0.0|1092|cal:CaO19.1153|glutamate decarboxylase [EC:4.1.1.15]	-	GO:0016831//carboxy-lyase activity;GO:0043168	GO:0009064//glutamine family amino acid metabolic process	gi|68486140|ref|XP_713020.1|/0/hypothetical protein CaO19.1153 [Candida albicans SC5314]
orf19.4998	23135	2976	0.9983	802.928	-	K09240|1|2e-06|54.7|cal:CaO19.12563|transcriptional regulatory protein CAT8	-	GO:0046872//metal ion binding	GO:0006351//transcription, DNA-dependent	gi|68467311|ref|XP_722317.1|/0/hypothetical protein CaO19.12465 [Candida albicans SC5314]
orf19.3111	23092	900	0.9989	2650.08	-	-	GO:0009277//fungal-type cell wall	GO:0070011;GO:0046914//transition metal ion binding;GO:0005102//receptor binding;GO:0032403//protein complex binding;GO:0030984//kininogen binding	GO:0042783;GO:0016337//cell-cell adhesion;GO:0052294;GO:0002698;GO:0006882//cellular zinc ion homeostasis	gi|353526271|sp|P87020.2|PRA1_CANAL/1.69013e-147/RecName: Full=pH-regulated antigen PRA1; AltName: Full=58 kDa fibrinogen-binding mannoprotein; Flags: Precursor
orf19.4477	22961	1014	0.999	2338.8	-	K00100|1|1e-83|308|afm:AFUA_4G11260|[EC:1.1.1.-]	GO:0009277//fungal-type cell wall;GO:0044444//cytoplasmic part	GO:0016616//oxidoreductase activity, acting on the CH-OH group of donors, NAD or NADP as acceptor	GO:0044010;GO:0031589//cell-substrate adhesion	gi|68488365|ref|XP_711971.1|/0/hypothetical protein CaO19.4477 [Candida albicans SC5314]
orf19.868	22719	1638	0.9933	1432.57	-	-	-	GO:0003676//nucleic acid binding;GO:0016741;GO:0046914//transition metal ion binding	GO:0006259//DNA metabolic process;GO:0006351//transcription, DNA-dependent	gi|68469962|ref|XP_720991.1|/0/hypothetical protein CaO19.868 [Candida albicans SC5314]
orf19.2531	21764	966	0.9948	2327.03	-	-	GO:0009277//fungal-type cell wall;GO:0031224//intrinsic to membrane	-	GO:0051704	gi|68475160|ref|XP_718298.1|/1.34149e-177/cell surface protein [Candida albicans SC5314]
orf19.4530.1	21750	1101	0.9991	2040.38	-	-	-	-	-	gi|238879323|gb|EEQ42961.1|/0/predicted protein [Candida albicans WO-1]
orf19.6515	21653	2124	0.9981	1052.94	-	K04079|1|0.0|1117|cal:CaO19_6515|molecular chaperone HtpG	GO:0044424//intracellular part	GO:0005515//protein binding;GO:0032550	GO:0050896//response to stimulus;GO:0007275//multicellular organismal development;GO:0044267//cellular protein metabolic process	gi|1170381|sp|P46598.1|HSP90_CANAL/0/RecName: Full=Heat shock protein 90 homolog
orf19.7310	21480	2367	0.9996	937.294	-	-	-	GO:0097159	-	gi|68479020|ref|XP_716444.1|/0/hypothetical protein CaO19.7310 [Candida albicans SC5314]
orf19.2023	21310	1641	0.9976	1341.27	-	K08139|1|0.0|1067|cal:CaO19.2023|MFS transporter, SP family, sugar:H+ symporter	GO:0016021//integral to membrane	GO:0015149//hexose transmembrane transporter activity	GO:0008645//hexose transport;GO:0042493//response to drug	gi|68472814|ref|XP_719472.1|/0/potential hexose transporter [Candida albicans SC5314]
orf19.6160	20965	2451	0.9959	883.469	-	K10405|1|2e-09|64.3|cgr:CAGL0D04994g|kinesin family member C1;K03260|2|3e-09|63.5|cci:CC1G_12096|translation initiation factor 4G;K06675|4|1e-07|58.5|pgu:PGUG_02184|structural maintenance of chromosome 4;K09291|5|1e-07|58.2|cgr:CAGL0G02497g|nucleoprotein TPR	-	-	-	gi|68491100|ref|XP_710642.1|/0/hypothetical protein CaO19.6160 [Candida albicans SC5314]
orf19.5960	20786	513	0.9981	4184.98	-	-	GO:0016020//membrane	-	-	gi|68465619|ref|XP_723171.1|/4.38027e-54/potential non-classical secretion pathway protein [Candida albicans SC5314]
orf19.4211	20175	1860	0.9828	1120.32	-	K00540|1|0.0|719|sce:YMR058W|[EC:1.-.-.-];K05909|3|0.0|644|pic:PICST_79365|[EC:1.10.3.2]	GO:0044464//cell part;GO:0016020//membrane	GO:0046914//transition metal ion binding;GO:0016724	GO:0006693//prostaglandin metabolic process;GO:0034755//iron ion transmembrane transport;GO:0042493//response to drug	gi|68489798|ref|XP_711286.1|/0/potential multicopper ferro-O2-oxidoreductase [Candida albicans SC5314]
orf19.5653	19911	1515	0.9987	1357.44	-	K02133|1|0.0|969|cdu:CD36_40330|F-type H+-transporting ATPase subunit beta [EC:3.6.3.14]	GO:0000275//mitochondrial proton-transporting ATP synthase complex, catalytic core F(1)	GO:0032550;GO:0019829//cation-transporting ATPase activity	GO:0015988//energy coupled proton transport, against electrochemical gradient;GO:0006754//ATP biosynthetic process;GO:0009154	gi|241953968|ref|XP_002419705.1|/0/ATP synthase subunit beta, mitochondrial precursor, putative; F1F0 ATP synthase beta subunit, putative [Candida dubliniensis CD36]
orf19.7585	19303	1563	0.9974	1275.57	-	K01858|1|0.0|981|cal:CaO19.7585|myo-inositol-1-phosphate synthase [EC:5.5.1.4]	GO:0009277//fungal-type cell wall;GO:0044424//intracellular part	GO:0016872//intramolecular lyase activity;GO:0036094	GO:0006644//phospholipid metabolic process;GO:0006020//inositol metabolic process	gi|68473083|ref|XP_719347.1|/0/potential inositol-1-phosphate synthase [Candida albicans SC5314]
orf19.6387	19286	2700	0.9989	737.765	-	K01362|1|0.0|837|afm:AFUA_1G15270|[EC:3.4.21.-];K03695|2|2e-164|578|fgr:FG01015.1|ATP-dependent Clp protease ATP-binding subunit ClpB;K01509|5|1e-160|566|pic:PICST_54293|adenosinetriphosphatase [EC:3.6.1.3]	-	GO:0032550;GO:0005515//protein binding;GO:0016462//pyrophosphatase activity	GO:0050896//response to stimulus;GO:0006351//transcription, DNA-dependent	gi|238880223|gb|EEQ43861.1|/0/heat shock protein 104 [Candida albicans WO-1]
orf19.903	19047	747	0.9973	2633.58	-	K01834|1|9e-134|474|cal:CaO19.903|2,3-bisphosphoglycerate-dependent phosphoglycerate mutase [EC:5.4.2.1]	-	GO:0016868//intramolecular transferase activity, phosphotransferases	GO:0006007//glucose catabolic process	gi|229463024|sp|P82612.3|PMGY_CANAL/8.48121e-133/RecName: Full=Phosphoglycerate mutase; Short=PGAM; AltName: Full=BPG-dependent PGAM; AltName: Full=MPGM; AltName: Full=Phosphoglyceromutase
orf19.1339	18960	1629	0.9994	1202.15	-	K13289|1|0.0|1085|cal:CaO19_1339|cathepsin A (carboxypeptidase C) [EC:3.4.16.5]	GO:0000322	GO:0004180//carboxypeptidase activity	GO:0019538//protein metabolic process	gi|238883472|gb|EEQ47110.1|/0/carboxypeptidase Y precursor [Candida albicans WO-1]
orf19.5806	18909	1500	0.9993	1302.02	-	K00128|1|0.0|976|cal:CaO19.13228|aldehyde dehydrogenase (NAD+) [EC:1.2.1.3]	-	GO:0016620//oxidoreductase activity, acting on the aldehyde or oxo group of donors, NAD or NADP as acceptor	-	gi|238882092|gb|EEQ45730.1|/0/aldehyde dehydrogenase, mitochondrial precursor [Candida albicans WO-1]
orf19.4618	18831	1080	0.9991	1800.9	-	K01624|1|0.0|706|cal:CaO19.4618|fructose-bisphosphate aldolase, class II [EC:4.1.2.13]	GO:0043231//intracellular membrane-bounded organelle;GO:0044444//cytoplasmic part	GO:0046914//transition metal ion binding;GO:0016832//aldehyde-lyase activity	GO:0006007//glucose catabolic process	gi|224471817|sp|Q9URB4.2|ALF_CANAL/0/RecName: Full=Fructose-bisphosphate aldolase; Short=FBP aldolase; Short=FBPA; AltName: Full=37 kDa major allergen; AltName: Full=Fructose-1,6-bisphosphate aldolase; AltName: Full=IgE-binding allergen
orf19.1891	18177	1260	0.9992	1490.02	-	K01381|1|0.0|813|cal:CaO19.1891|saccharopepsin [EC:3.4.23.25]	GO:0000322	GO:0004175//endopeptidase activity	GO:0019538//protein metabolic process	gi|68485827|ref|XP_713194.1|/0/hypothetical protein CaO19.9447 [Candida albicans SC5314]
orf19.7150	17225	933	0.9979	1906.85	-	K09467|1|4e-20|97.8|lbc:LACBIDRAFT_296037|zinc-finger protein CreA/MIG	GO:0044464//cell part	GO:0046914//transition metal ion binding;GO:0001071//nucleic acid binding transcription factor activity;GO:0043566//structure-specific DNA binding	GO:0048874;GO:0006366//transcription from RNA polymerase II promoter;GO:0060258//negative regulation of filamentous growth;GO:0002832;GO:0071310//cellular response to organic substance;GO:0032108;GO:1900440;GO:0042594//response to starvation;GO:0006720//isoprenoid metabolic process;GO:0042493//response to drug;GO:0044115;GO:0043936//asexual sporulation resulting in formation of a cellular spore;G…	gi|68481662|ref|XP_715199.1|/2.53171e-117/potential zinc finger protein [Candida albicans SC5314]
orf19.2762	16622	531	0.9944	3233.17	-	K14171|1|5e-97|352|cal:CaO19.10278|alkyl hydroperoxide reductase 1 [EC:1.11.1.15]	GO:0009277//fungal-type cell wall	GO:0016668//oxidoreductase activity, acting on a sulfur group of donors, NAD or NADP as acceptor	-	gi|68471010|ref|XP_720512.1|/3.95067e-96/potential alkyl hydroperoxide reductase [Candida albicans SC5314]
orf19.4082	16588	639	0.9984	2681.22	-	-	-	-	GO:0051716//cellular response to stimulus;GO:0006950//response to stress	gi|68483602|ref|XP_714254.1|/1.67732e-45/hypothetical protein CaO19.4083 [Candida albicans SC5314]
orf19.4371	15823	972	0.999	1681.37	-	K00616|1|6e-180|629|cal:CaO19.11849|transaldolase [EC:2.2.1.2]	GO:0044424//intracellular part	GO:0016744	GO:0006007//glucose catabolic process	gi|238879833|gb|EEQ43471.1|/5.50254e-179/transaldolase [Candida albicans WO-1]
orf19.2849	15609	822	0.9988	1961.3	-	K09885|1|2e-130|464|cal:CaO19.2849|aquaporin rerated protein, other eukaryote	GO:0031224//intrinsic to membrane	GO:0005372//water transmembrane transporter activity	GO:0051234//establishment of localization;GO:0050826//response to freezing;GO:0006970//response to osmotic stress;GO:0009987//cellular process	gi|68480466|ref|XP_715831.1|/1.78126e-129/potential aquaporin water channel protein [Candida albicans SC5314]
orf19.2241	15567	597	0.9497	2693.21	-	K03809|1|2e-99|360|cdu:CD36_21170|Trp repressor binding protein	-	GO:0032553;GO:0016651//oxidoreductase activity, acting on NADH or NADPH	GO:0006351//transcription, DNA-dependent	gi|68482523|ref|XP_714771.1|/2.99149e-99/potential reductase, flavodoxin [Candida albicans SC5314]
orf19.3548.1	15421	198	0.9949	8044.28	-	-	-	-	GO:0050896//response to stimulus	gi|1175015|sp|P43074.1|WHS11_CANAW/2.41313e-29/RecName: Full=White colony protein WHS11
orf19.7196	14988	1482	0.9946	1044.56	-	K01336|1|0.0|957|cal:CaO19.7196|cerevisin [EC:3.4.21.48]	-	GO:0005515//protein binding;GO:0004175//endopeptidase activity	GO:0019538//protein metabolic process;GO:0044092//negative regulation of molecular function	gi|238883516|gb|EEQ47154.1|/0/cerevisin precursor [Candida albicans WO-1]
orf19.6367	14725	1842	0.9989	825.668	-	K03283|1|0.0|1121|cal:CaO19.13724|heat shock 70kDa protein 1/8	GO:0016020//membrane;GO:0009277//fungal-type cell wall	GO:0032550;GO:0005515//protein binding;GO:0017111//nucleoside-triphosphatase activity	GO:0030447//filamentous growth;GO:0010467//gene expression;GO:0052251;GO:0009154	gi|68479353|ref|XP_716208.1|/0/hypothetical protein CaO19.6367 [Candida albicans SC5314]
orf19.3932	14475	828	0.9988	1805.63	-	-	-	GO:0036094;GO:0097159	-	gi|68467687|ref|XP_722002.1|/1.20535e-141/hypothetical protein CaO19.11414 [Candida albicans SC5314]
orf19.7085	14462	1320	0.9962	1131.6	-	-	-	-	-	gi|68471199|ref|XP_720376.1|/9.22362e-165/hypothetical protein CaO19.7085 [Candida albicans SC5314]
orf19.7247	13839	1986	0.9985	719.723	-	K09238|1|2e-08|60.5|clu:CLUG_01494|metallothionein expression activator;K09202|5|1e-07|58.2|pno:SNOG_09641|regulatory protein SWI5	GO:0043231//intracellular membrane-bounded organelle	GO:0046914//transition metal ion binding;GO:0001071//nucleic acid binding transcription factor activity;GO:0003676//nucleic acid binding	GO:0010446;GO:0006366//transcription from RNA polymerase II promoter;GO:0090033;GO:0051828;GO:0002517//T cell tolerance induction;GO:0036176;GO:0046688//response to copper ion;GO:0042493//response to drug;GO:0052251;GO:0043936//asexual sporulation resulting in formation of a cellular spore;GO:0009267//cellular response to starvation;GO:0010226//response to lithium ion	gi|68482059|ref|XP_715047.1|/0/proteolytically activated regulator of alkaline-induced filamentation [Candida albicans SC5314]
orf19.5117	13632	1461	0.9993	963.716	-	K00507|1|0.0|986|cal:CaO19.12583|stearoyl-CoA desaturase (delta-9 desaturase) [EC:1.14.19.1]	GO:0031224//intrinsic to membrane;GO:0043231//intracellular membrane-bounded organelle	GO:0046906//tetrapyrrole binding;GO:0046914//transition metal ion binding;GO:0016215	GO:0006633//fatty acid biosynthetic process;GO:0042594//response to starvation;GO:0033554//cellular response to stress;GO:0040007//growth;GO:0043936//asexual sporulation resulting in formation of a cellular spore;GO:0036176	gi|68476721|ref|XP_717653.1|/0/likely fatty acid desaturase [Candida albicans SC5314]
orf19.6514	13602	1035	0.999	1357.38	-	-	GO:0043231//intracellular membrane-bounded organelle	GO:0003677//DNA binding;GO:0001071//nucleic acid binding transcription factor activity	GO:0006351//transcription, DNA-dependent;GO:0040007//growth	gi|68469130|ref|XP_721352.1|/1.06107e-106/hypothetical protein CaO19.6514 [Candida albicans SC5314]
orf19.744	13426	4584	0.995	302.512	-	K01196|1|0.0|2997|cal:CaO19.744|glycogen debranching enzyme [EC:2.4.1.25 3.2.1.33]	-	GO:0043167//ion binding;GO:0004133//glycogen debranching enzyme activity;GO:0016740//transferase activity	GO:0005977//glycogen metabolic process	gi|68490382|ref|XP_710991.1|/0/likely glycogen debranching enzyme [Candida albicans SC5314]
orf19.2768	13342	3468	0.9994	397.358	-	K01191|1|0.0|2234|cal:CaO19.10284|alpha-mannosidase [EC:3.2.1.24]	-	GO:0046914//transition metal ion binding;GO:0015923//mannosidase activity	GO:0019318//hexose metabolic process	gi|68471022|ref|XP_720518.1|/0/hypothetical protein CaO19.2768 [Candida albicans SC5314]
orf19.2371	13340	954	0.9706	1444.27	-	-	-	-	-	gi|77022866|ref|XP_888877.1|/2.94735e-153/hypothetical protein CaO19_5372 [Candida albicans SC5314]
orf19.2021	13220	1653	0.9976	826.035	-	K08139|1|0.0|903|cal:CaO19.2023|MFS transporter, SP family, sugar:H+ symporter	GO:0016021//integral to membrane	GO:0015149//hexose transmembrane transporter activity	GO:0008645//hexose transport;GO:0042493//response to drug	gi|238881913|gb|EEQ45551.1|/0/conserved hypothetical protein [Candida albicans WO-1]
orf19.6854	13156	1641	0.9994	828.047	-	K02132|1|0.0|1018|cdu:CD36_04360|F-type H+-transporting ATPase subunit alpha [EC:3.6.3.14]	GO:0005759//mitochondrial matrix;GO:0000275//mitochondrial proton-transporting ATP synthase complex, catalytic core F(1)	GO:0032550;GO:0019829//cation-transporting ATPase activity	GO:0015988//energy coupled proton transport, against electrochemical gradient;GO:0006754//ATP biosynthetic process;GO:0009154	gi|241948767|ref|XP_002417106.1|/0/ATP alpha synthase chain, mitochondrial precursor, putative [Candida dubliniensis CD36]
orf19.5348	13139	3024	0.9977	448.766	-	K16055|1|0.0|1830|cdu:CD36_24670|trehalose 6-phosphate synthase/phosphatase [EC:2.4.1.15 3.1.3.12]	-	GO:0016740//transferase activity	GO:0005991//trehalose metabolic process	gi|238883912|gb|EEQ47550.1|/0/conserved hypothetical protein [Candida albicans WO-1]
orf19.610	13078	1578	0.9087	856.001	-	K12763|1|3e-117|421|cal:CaO19.610|protein SOK2	-	GO:0003676//nucleic acid binding;GO:0001071//nucleic acid binding transcription factor activity	GO:0006351//transcription, DNA-dependent	gi|1169477|sp|P43064.1|EFG1_CANAL/2.63319e-116/RecName: Full=Enhanced filamentous growth protein
orf19.7284	12948	777	0.9961	1721.16	-	K00728|1|1e-06|52.8|ncr:NCU01912|dolichyl-phosphate-mannose-protein mannosyltransferase [EC:2.4.1.109]	-	-	-	gi|68478970|ref|XP_716419.1|/7.262e-130/hypothetical protein CaO19.7284 [Candida albicans SC5314]
orf19.1840	12730	3687	0.9997	356.611	-	K01613|1|8e-07|56.2|bfu:BC1G_14283|phosphatidylserine decarboxylase [EC:4.1.1.65];K10591|5|6e-06|53.1|vpo:Kpol_1031p39|E3 ubiquitin-protein ligase NEDD4 [EC:6.3.2.19]	-	-	-	gi|241949843|ref|XP_002417644.1|/0/membrane trafficking, bud-specific protein, putative [Candida dubliniensis CD36]
orf19.3507	12586	906	0.9989	1434.83	-	K00326|1|2e-175|613|cal:CaO19.11001|cytochrome-b5 reductase [EC:1.6.2.2]	GO:0031224//intrinsic to membrane;GO:0031966//mitochondrial membrane	GO:0016653//oxidoreductase activity, acting on NADH or NADPH, heme protein as acceptor	-	gi|74656084|sp|Q59M70.1|MCR1_CANAL/2.14276e-174/RecName: Full=NADH-cytochrome b5 reductase 2; AltName: Full=Mitochondrial cytochrome b reductase
orf19.3014	12529	795	0.9987	1627.76	-	K06630|1|1e-128|458|cal:CaO19.10532|tyrosine 3-monooxygenase/tryptophan 5-monooxygenase activation protein	-	GO:0005515//protein binding	-	gi|20141190|sp|O42766.2|1433_CANAL/9.27468e-128/RecName: Full=14-3-3 protein homolog
orf19.5007	12458	1131	0.9982	1137.69	-	K05692|1|0.0|756|cdu:CD36_12690|actin beta/gamma 1	GO:0030427//site of polarized growth;GO:0043189//H4/H2A histone acetyltransferase complex;GO:0000790//nuclear chromatin;GO:0030864//cortical actin cytoskeleton;GO:0005826//actomyosin contractile ring	GO:0005198//structural molecule activity;GO:0032550;GO:0004402//histone acetyltransferase activity	GO:0030447//filamentous growth;GO:0006366//transcription from RNA polymerase II promoter;GO:0003006//developmental process involved in reproduction;GO:0007033//vacuole organization;GO:0007569//cell aging;GO:0006259//DNA metabolic process;GO:0016192//vesicle-mediated transport;GO:0031580//membrane raft distribution;GO:0022402//cell cycle process;GO:0030817//regulation of cAMP biosynthetic process;…	gi|241950371|ref|XP_002417908.1|/0/actin [Candida dubliniensis CD36]
orf19.3669	12299	1788	0.9994	710.464	-	K08286|1|8e-46|184|sce:YPL026C|protein-serine/threonine kinase [EC:2.7.11.-];K00924|3|2e-36|153|spo:SPBC19C2.05|[EC:2.7.1.-];K12761|5|3e-12|72.8|vpo:Kpol_1018p65|carbon catabolite-derepressing protein kinase [EC:2.7.11.1]	-	GO:0004672//protein kinase activity;GO:0032550	GO:0006796//phosphate metabolic process;GO:0009607//response to biotic stimulus;GO:0033554//cellular response to stress;GO:0042594//response to starvation;GO:0006464//protein modification process;GO:0040007//growth	gi|68484607|ref|XP_713763.1|/0/potential serine/threonine protein kinase [Candida albicans SC5314]
orf19.4309	12216	1026	0.9981	1229.76	-	K00540|1|6e-20|97.4|afm:AFUA_3G14770|[EC:1.-.-.-]	GO:0044424//intracellular part	GO:0036094;GO:0048037//cofactor binding;GO:0016616//oxidoreductase activity, acting on the CH-OH group of donors, NAD or NADP as acceptor	-	gi|68470480|ref|XP_720744.1|/0/potential oxidoreductase [Candida albicans SC5314]
orf19.4152	11811	3153	0.9994	386.903	-	K03235|1|0.0|1957|cal:CaO19.4152|elongation factor 3	GO:0016020//membrane;GO:0005840//ribosome;GO:0009277//fungal-type cell wall	GO:0032550;GO:0017111//nucleoside-triphosphatase activity;GO:0008135//translation factor activity, nucleic acid binding	GO:0006412//translation;GO:0009154	gi|68489669|ref|XP_711356.1|/0/translation elongation factor 3 [Candida albicans SC5314]
orf19.3112	11737	1407	0.9993	861.594	-	K14709|1|0.0|860|cal:CaO19.10624|solute carrier family 39 (zinc transporter), member 1/2/3	-	GO:0008324//cation transmembrane transporter activity	GO:0006882//cellular zinc ion homeostasis;GO:0006812//cation transport	gi|68481152|ref|XP_715491.1|/0/potential high-affinity zinc-iron permease [Candida albicans SC5314]
orf19.4754	11705	1524	0.9967	793.28	-	K00036|1|0.0|1003|cal:CaO19.4754|glucose-6-phosphate 1-dehydrogenase [EC:1.1.1.49]	GO:0042579//microbody	GO:0016616//oxidoreductase activity, acting on the CH-OH group of donors, NAD or NADP as acceptor;GO:0000166//nucleotide binding	GO:0006007//glucose catabolic process	gi|68464725|ref|XP_723440.1|/0/likely glucose-6-phosphate dehydrogenase [Candida albicans SC5314]
orf19.6109	11679	1539	0.9994	783.803	-	K06666|1|0.0|921|cal:CaO19.13528|glucose repression regulatory protein TUP1	-	-	GO:0048874;GO:0048511//rhythmic process;GO:0007155//cell adhesion;GO:0006366//transcription from RNA polymerase II promoter;GO:0071396//cellular response to lipid;GO:0060258//negative regulation of filamentous growth;GO:0051832;GO:0051828;GO:0046688//response to copper ion;GO:0042594//response to starvation;GO:0006720//isoprenoid metabolic process;GO:0042493//response to drug;GO:0044115;GO:003355…	gi|353558886|sp|P0CY34.1|TUP1_CANAL/0/RecName: Full=Transcriptional repressor TUP1
orf19.4602	11652	999	0.999	1204.69	-	K00026|1|8e-171|598|cal:CaO19.4602|malate dehydrogenase [EC:1.1.1.37]	GO:0043231//intracellular membrane-bounded organelle	GO:0036094;GO:0016615//malate dehydrogenase activity	GO:0009060//aerobic respiration;GO:0005975//carbohydrate metabolic process;GO:0043648//dicarboxylic acid metabolic process	gi|68466091|ref|XP_722820.1|/8.32981e-170/likely mitochondrial malate dehydrogenase [Candida albicans SC5314]
orf19.2170	11585	2784	0.9982	429.8	-	K01196|1|5e-17|89.7|ani:AN0352.2|glycogen debranching enzyme [EC:2.4.1.25 3.2.1.33]	GO:0016020//membrane	-	-	gi|68479922|ref|XP_716011.1|/0/hypothetical protein CaO19.2170 [Candida albicans SC5314]
orf19.1246	11576	3132	0.9978	381.748	-	-	-	-	-	gi|68478784|ref|XP_716554.1|/0/hypothetical protein CaO19.1246 [Candida albicans SC5314]
orf19.3414	11281	813	0.9975	1433.17	-	-	GO:0016021//integral to membrane;GO:0005886//plasma membrane	-	GO:0016192//vesicle-mediated transport;GO:0009267//cellular response to starvation;GO:0071555;GO:0040007//growth;GO:0044010;GO:0030036//actin cytoskeleton organization;GO:0042221//response to chemical stimulus;GO:0036176;GO:0009607//response to biotic stimulus	gi|68478443|ref|XP_716723.1|/2.4239e-147/potential Sur7 family cortical patch protein [Candida albicans SC5314]
orf19.4906	11112	2307	0.9948	497.49	-	-	-	-	-	gi|238878558|gb|EEQ42196.1|/7.36335e-137/conserved hypothetical protein [Candida albicans WO-1]
orf19.2340	10843	2481	0.9984	451.401	-	K13525|1|0.0|1449|cdu:CD36_10120|transitional endoplasmic reticulum ATPase	-	GO:0032550;GO:0042623//ATPase activity, coupled	-	gi|241949865|ref|XP_002417655.1|/0/CDC48 ATPase, putative [Candida dubliniensis CD36]
orf19.3335	10735	603	0.9967	1838.76	-	K13704|1|2e-06|51.6|pno:SNOG_02824|abhydrolase domain-containing protein 12 [EC:3.1.1.23]	GO:0016020//membrane	-	-	gi|68475085|ref|XP_718428.1|/8.09294e-92/hypothetical protein CaO19.10846 [Candida albicans SC5314]
orf19.6798	10414	3243	0.9988	331.673	-	K06665|1|0.0|1416|cal:CaO19.14090|glucose repression mediator protein	GO:0043234//protein complex	GO:0003712//transcription cofactor activity	GO:0051704;GO:0042493//response to drug;GO:0060258//negative regulation of filamentous growth;GO:0006366//transcription from RNA polymerase II promoter	gi|68472197|ref|XP_719894.1|/0/hypothetical protein CaO19.6798 [Candida albicans SC5314]
orf19.7331	10324	1587	0.9962	671.91	-	K03457|1|4e-49|195|pic:PICST_72073|nucleobase:cation symporter-1, NCS1 family	-	GO:0015932//nucleobase, nucleoside, nucleotide and nucleic acid transmembrane transporter activity	-	gi|68479062|ref|XP_716465.1|/0/potential pyridoxine transport protein [Candida albicans SC5314]
orf19.2013	10302	2064	0.9947	515.527	-	K09490|1|0.0|1217|cal:CaO19.2013|heat shock 70kDa protein 5	GO:0044432//endoplasmic reticulum part	GO:0032550	GO:0050896//response to stimulus;GO:0044267//cellular protein metabolic process;GO:0006614//SRP-dependent cotranslational protein targeting to membrane	gi|68472794|ref|XP_719462.1|/0/likely HSP70/BiP chaperone [Candida albicans SC5314]
orf19.3097	10292	1206	0.9992	881.439	-	K00161|1|0.0|775|cal:CaO19.10609|pyruvate dehydrogenase E1 component subunit alpha [EC:1.2.4.1]	GO:0043227//membrane-bounded organelle	GO:0004738//pyruvate dehydrogenase activity	GO:0006007//glucose catabolic process	gi|238881185|gb|EEQ44823.1|/0/pyruvate dehydrogenase E1 component [Candida albicans WO-1]
orf19.3003	10007	4254	0.9998	242.966	-	K10591|1|3e-06|54.3|clu:CLUG_02418|E3 ubiquitin-protein ligase NEDD4 [EC:6.3.2.19]	-	GO:0016757//transferase activity, transferring glycosyl groups	-	gi|238879213|gb|EEQ42851.1|/0/conserved hypothetical protein [Candida albicans WO-1]
orf19.6540	9973	2841	0.9993	362.572	-	K00850|1|0.0|1856|cal:CaO19.13893|6-phosphofructokinase [EC:2.7.1.11]	GO:0043234//protein complex;GO:0044424//intracellular part	GO:0008443//phosphofructokinase activity;GO:0032550	GO:0006796//phosphate metabolic process;GO:0006007//glucose catabolic process	gi|68469182|ref|XP_721378.1|/0/phosphofructokinase beta-subunit [Candida albicans SC5314]
orf19.5180	9864	732	0.9822	1391.82	-	K03386|1|1e-73|275|nfi:NFIA_099920|peroxiredoxin (alkyl hydroperoxide reductase subunit C) [EC:1.11.1.15]	GO:0043231//intracellular membrane-bounded organelle	GO:0016705//oxidoreductase activity, acting on paired donors, with incorporation or reduction of molecular oxygen;GO:0004601//peroxidase activity	GO:0006979//response to oxidative stress	gi|238883422|gb|EEQ47060.1|/4.16412e-125/mitochondrial peroxiredoxin PRX1 [Candida albicans WO-1]
orf19.3869	9712	1755	0.9989	571.573	-	-	-	-	-	gi|68485170|ref|XP_713494.1|/0/hypothetical protein CaO19.3869 [Candida albicans SC5314]
orf19.220	9587	1041	0.9981	951.2	-	-	GO:0009277//fungal-type cell wall	GO:0005198//structural molecule activity	GO:0071555;GO:0009266//response to temperature stimulus	gi|68487085|ref|XP_712603.1|/1.40976e-167/hypothetical protein CaO19.220 [Candida albicans SC5314]
orf19.6472	9551	489	0.998	2017.34	-	K01802|1|2e-82|303|cal:CaO19_6472|peptidylprolyl isomerase [EC:5.2.1.8]	GO:0044424//intracellular part	GO:0033218//amide binding;GO:0016859//cis-trans isomerase activity	GO:0018208//peptidyl-proline modification	gi|68469052|ref|XP_721313.1|/1.25405e-81/cyclophilin type peptidyl-prolyl cis-trans isomerase [Candida albicans SC5314]
orf19.6561	9549	1434	0.9986	687.779	-	K00627|1|0.0|669|cal:CaO19_6561|pyruvate dehydrogenase E2 component (dihydrolipoamide acetyltransferase) [EC:2.3.1.12]	GO:0043234//protein complex;GO:0005739//mitochondrion	GO:0016746//transferase activity, transferring acyl groups	GO:0032787//monocarboxylic acid metabolic process	gi|68469220|ref|XP_721397.1|/0/hypothetical protein CaO19.6561 [Candida albicans SC5314]
orf19.1065	9545	1938	0.9995	508.7	-	K03283|1|0.0|1092|cal:CaO19.1065|heat shock 70kDa protein 1/8	GO:0009277//fungal-type cell wall;GO:0044424//intracellular part;GO:0016020//membrane	GO:0017111//nucleoside-triphosphatase activity;GO:0032550;GO:0033218//amide binding	GO:0009154;GO:0042886//amide transport;GO:0042221//response to chemical stimulus;GO:0044403//symbiosis, encompassing mutualism through parasitism	gi|68484805|ref|XP_713714.1|/0/likely HSP70 family chaperonin [Candida albicans SC5314]
orf19.3038	9510	2667	0.9989	368.296	-	K16055|1|0.0|1745|cal:CaO19.10556|trehalose 6-phosphate synthase/phosphatase [EC:2.4.1.15 3.1.3.12]	-	GO:0016757//transferase activity, transferring glycosyl groups;GO:0019203//carbohydrate phosphatase activity	GO:0005991//trehalose metabolic process	gi|11557981|emb|CAC17748.1|/0/trehalose-6-phosphate phosphatase [Candida albicans]
orf19.900	9505	2157	0.9903	455.137	-	K14306|1|0.0|1001|cal:CaO19.8519|nuclear pore complex protein Nup62	-	-	-	gi|68469781|ref|XP_721142.1|/0/hypothetical protein CaO19.8519 [Candida albicans SC5314]
orf19.2613	9495	1005	0.999	975.818	-	K07393|1|0.0|689|cdu:CD36_27050|putative glutathione S-transferase	-	GO:0016765//transferase activity, transferring alkyl or aryl (other than methyl) groups	-	gi|238879687|gb|EEQ43325.1|/0/extracellular matrix protein 4 [Candida albicans WO-1]
orf19.3496	9455	4980	0.9998	196.097	-	K04646|1|0.0|3261|cal:CaO19.10990|clathrin heavy chain	GO:0012510//trans-Golgi network transport vesicle membrane;GO:0005905//coated pit	-	GO:0015031//protein transport	gi|238883151|gb|EEQ46789.1|/0/clathrin heavy chain [Candida albicans WO-1]
orf19.4623.3	9442	279	0.9964	3495.42	-	-	GO:0032300//mismatch repair complex;GO:0043231//intracellular membrane-bounded organelle;GO:0043232	GO:0003677//DNA binding;GO:0003682//chromatin binding	GO:0016568//chromatin modification;GO:0006384//transcription initiation from RNA polymerase III promoter;GO:0006259//DNA metabolic process;GO:0006367//transcription initiation from RNA polymerase II promoter;GO:0033554//cellular response to stress;GO:0006333//chromatin assembly or disassembly	gi|74638955|sp|Q9UVL1.1|NHP6_CANAL/3.76179e-22/RecName: Full=Non-histone chromosomal protein 6
orf19.6139	9440	1212	0.9975	804.469	-	K00521|1|7e-120|429|pic:PICST_40289|ferric-chelate reductase [EC:1.16.1.7]	GO:0031224//intrinsic to membrane	GO:0016723//oxidoreductase activity, oxidizing metal ions, NAD or NADP as acceptor	-	gi|68487522|ref|XP_712382.1|/0/potential ferric reductase fragment [Candida albicans SC5314]
orf19.1974	9373	780	0.9974	1241.15	-	K06910|1|1e-137|488|cal:CaO19.1974|	-	GO:0016772//transferase activity, transferring phosphorus-containing groups;GO:0008238//exopeptidase activity	GO:0006796//phosphate metabolic process	gi|68480711|ref|XP_715736.1|/1.05401e-136/hypothetical protein CaO19.1974 [Candida albicans SC5314]
orf19.3278	9341	1986	0.993	485.796	-	K00693|1|0.0|1354|cal:CaO19.10788|glycogen(starch) synthase [EC:2.4.1.11]	GO:0043231//intracellular membrane-bounded organelle	GO:0035251//UDP-glucosyltransferase activity	GO:0005977//glycogen metabolic process	gi|238879570|gb|EEQ43208.1|/0/glycogen synthase [Candida albicans WO-1]
orf19.5779	9309	2565	0.9988	374.848	-	K10807|1|0.0|1703|cal:CaO19.13201|ribonucleoside-diphosphate reductase subunit M1 [EC:1.17.4.1]	GO:0043234//protein complex	GO:0032550;GO:0016728	GO:0006259//DNA metabolic process	gi|7271006|emb|CAB77640.1|/0/ribonucleotide reductase large subunit [Candida albicans]
orf19.6925	9171	393	0.9949	2410.26	-	K11252|1|4e-51|198|cal:CaO19.14187|histone H2B	GO:0000785//chromatin;GO:0043231//intracellular membrane-bounded organelle	GO:0003676//nucleic acid binding;GO:0046983//protein dimerization activity	GO:0034728//nucleosome organization	gi|68486744|ref|XP_712726.1|/4.27432e-50/histone H2B [Candida albicans SC5314]
orf19.1042	9141	849	0.9965	1112.05	-	K15040|1|3e-145|513|cal:CaO19.1042|voltage-dependent anion channel protein 2	GO:0016021//integral to membrane;GO:0031966//mitochondrial membrane	GO:0005244//voltage-gated ion channel activity;GO:0022829//wide pore channel activity	GO:0006820//anion transport	gi|353526295|sp|P83781.2|VDAC_CANAL/2.71593e-144/RecName: Full=Mitochondrial outer membrane protein porin; AltName: Full=Cytoplasmic antigenic protein 4
orf19.7438	9117	3066	0.9993	307.128	-	K03178|1|0.0|1982|cal:CaO19.7438|ubiquitin-activating enzyme E1 [EC:6.3.2.19]	-	GO:0019787//small conjugating protein ligase activity;GO:0032550	GO:0032446//protein modification by small protein conjugation	gi|353526293|sp|P52495.2|UBA1_CANAW/0/RecName: Full=Ubiquitin-activating enzyme E1 1
orf19.7053	9090	2016	0.9975	465.707	-	K01090|1|2e-63|243|pic:PICST_89530|protein phosphatase [EC:3.1.3.16]	-	-	-	gi|68471137|ref|XP_720345.1|/0/hypothetical protein CaO19.7053 [Candida albicans SC5314]
orf19.5447	8931	1893	0.7813	487.292	-	K06609|1|4e-45|182|kla:KLLA0E09021g|MFS transporter, SP family, major inositol transporter;K08150|2|6e-45|181|bfu:BC1G_12037|MFS transporter, SP family, solute carrier family 2 (myo-inositol transporter), member 13	GO:0016021//integral to membrane	GO:0015149//hexose transmembrane transporter activity	GO:0008645//hexose transport	gi|68476339|ref|XP_717819.1|/0/potential myo-inositol transporter [Candida albicans SC5314]
orf19.5776	8834	9861	0.9776	92.5287	-	K10592|1|0.0|5290|cdu:CD36_17950|E3 ubiquitin-protein ligase HUWE1 [EC:6.3.2.19]	GO:0044464//cell part	GO:0019787//small conjugating protein ligase activity	GO:0032446//protein modification by small protein conjugation	gi|241951100|ref|XP_002418272.1|/0/e3 ubiquitin protein ligase tom1, putative; suppressor of snRNA protein, putative; temperature-dependent organization in mitotic nucleus protein 1, putative [Candida dubliniensis CD36]
orf19.4651	8804	420	0.9929	2165.06	-	-	GO:0031225//anchored to membrane;GO:0044464//cell part	-	-	gi|238881689|gb|EEQ45327.1|/1.44355e-21/conserved hypothetical protein [Candida albicans WO-1]
orf19.5032	8705	1119	0.9991	803.486	-	K01188|1|1e-95|349|kla:KLLA0F04433g|beta-glucosidase [EC:3.2.1.21];K01238|4|5e-55|214|afm:AFUA_7G05450|[EC:3.2.1.-]	GO:0005618//cell wall	-	GO:0006260//DNA replication;GO:0071555	gi|68467373|ref|XP_722348.1|/2.88228e-161/hypothetical protein CaO19.12499 [Candida albicans SC5314]
orf19.2737	8517	2229	0.9978	394.654	-	K14309|1|4e-152|538|pan:PODANSg6513|nuclear pore complex protein Nup93	-	GO:0016772//transferase activity, transferring phosphorus-containing groups	GO:0044238//primary metabolic process;GO:0006796//phosphate metabolic process	gi|68470960|ref|XP_720487.1|/0/possible carbohydrate kinase [Candida albicans SC5314]
orf19.6745	8510	747	0.9987	1176.65	-	K01803|1|3e-139|493|cal:CaO19.14037|triosephosphate isomerase (TIM) [EC:5.3.1.1]	-	GO:0016861//intramolecular oxidoreductase activity, interconverting aldoses and ketoses	GO:0006007//glucose catabolic process	gi|13431950|sp|Q9P940.3|TPIS_CANAL/3.00951e-138/RecName: Full=Triosephosphate isomerase; Short=TIM; AltName: Full=Triose-phosphate isomerase
orf19.6081	8403	1635	0.9939	530.831	-	-	GO:0009277//fungal-type cell wall;GO:0031225//anchored to membrane	GO:0016798//hydrolase activity, acting on glycosyl bonds;GO:0016740//transferase activity	GO:0051704;GO:0071555;GO:0044238//primary metabolic process	gi|68473880|ref|XP_719043.1|/0/C. albicans pH regulated cell wall protein Phr2p [Candida albicans SC5314]
orf19.3895	8374	1752	0.9966	493.672	-	K01183|1|0.0|892|cal:CaO19.3895|chitinase [EC:3.2.1.14]	GO:0009277//fungal-type cell wall	GO:0004553//hydrolase activity, hydrolyzing O-glycosyl compounds;GO:0097367	GO:0033554//cellular response to stress;GO:0042594//response to starvation;GO:0005976//polysaccharide metabolic process;GO:0030447//filamentous growth;GO:0006026	gi|68467936|ref|XP_721807.1|/0/chitinase Cht2 [Candida albicans SC5314]
orf19.6078	8323	1962	0.9954	438.148	-	K07497|1|7e-40|164|mgr:MGG_13837|putative transposase	-	GO:0003676//nucleic acid binding;GO:0034061	GO:0006260//DNA replication	gi|68473874|ref|XP_719040.1|/0/possible Tca8 reverse transcriptase fragment [Candida albicans SC5314]
orf19.6688	8277	981	0.998	871.453	-	-	-	-	-	gi|68487965|ref|XP_712141.1|/1.7256e-87/hypothetical protein CaO19.6688 [Candida albicans SC5314]
orf19.492	8248	1779	0.9972	478.864	-	K00602|1|0.0|1120|cal:CaO19.492|phosphoribosylaminoimidazolecarboxamide formyltransferase / IMP cyclohydrolase [EC:2.1.2.3 3.5.4.10]	-	GO:0016742//hydroxymethyl-, formyl- and related transferase activity;GO:0019238//cyclohydrolase activity	GO:0006163//purine nucleotide metabolic process	gi|238879870|gb|EEQ43508.1|/0/bifunctional purine biosynthesis protein ADE17 [Candida albicans WO-1]
orf19.2396	8222	1077	0.9991	788.5	-	K15385|1|2e-21|102|nfi:NFIA_001560|aspyridone synthetase trans-acting enoyl reductase;K00344|5|8e-16|84.0|afm:AFUA_8G01420|NADPH2:quinone reductase [EC:1.6.5.5]	-	GO:0046914//transition metal ion binding;GO:0036094;GO:0003824//catalytic activity	-	gi|68485595|ref|XP_713280.1|/0/potential zinc-binding dehydrogenase [Candida albicans SC5314]
orf19.5544	8187	1944	0.9763	434.979	-	K05765|1|6e-13|75.5|cci:CC1G_03395|cofilin	-	GO:0046872//metal ion binding;GO:0008092//cytoskeletal protein binding	-	gi|238883065|gb|EEQ46703.1|/0/fimbrin [Candida albicans WO-1]
orf19.2515	8176	2655	0.9992	318.065	-	-	-	GO:0046914//transition metal ion binding	-	gi|68474817|ref|XP_718616.1|/0/hypothetical protein CaO19.10051 [Candida albicans SC5314]
orf19.1665	8160	1296	0.9992	650.317	-	K10967|1|0.0|893|cal:CaO19.1665|alpha 1,2-mannosyltransferase [EC:2.4.1.-]	-	GO:0000026//alpha-1,2-mannosyltransferase activity	GO:0006464//protein modification process	gi|2494840|sp|Q00310.1|MNT1_CANAL/0/RecName: Full=Glycolipid 2-alpha-mannosyltransferase 1; AltName: Full=Alpha-1,2-mannosyltransferase 1
orf19.3426	8135	477	0.9958	1761.49	-	K03263|1|4e-85|311|cdu:CD36_61700|translation initiation factor 5A	GO:0044424//intracellular part	GO:0043021//ribonucleoprotein binding;GO:0008135//translation factor activity, nucleic acid binding	GO:0006414//translational elongation;GO:0006415//translational termination;GO:0018205//peptidyl-lysine modification	gi|241956442|ref|XP_002420941.1|/3.30087e-84/eukaryotic translation initiation factor 5a (eIF-5A), putative [Candida dubliniensis CD36]
orf19.3149	8120	954	0.9979	879.119	-	-	GO:0044464//cell part	-	-	gi|68491651|ref|XP_710381.1|/1.20217e-138/possible sphingolipid long chain base sensory protein [Candida albicans SC5314]
orf19.2608	7992	1011	0.999	816.477	-	K13953|1|2e-177|620|cal:CaO19.10139|alcohol dehydrogenase, propanol-preferring [EC:1.1.1.1]	-	GO:0046914//transition metal ion binding;GO:0036094;GO:0004033//aldo-keto reductase (NADP) activity	GO:0044010	gi|455509188|gb|AGG35486.1|/2.08689e-176/alcohol dehydrogenase, partial [Candida albicans]
orf19.3967	7972	2964	0.9997	277.798	-	K00850|1|0.0|1956|cal:CaO19.11449|6-phosphofructokinase [EC:2.7.1.11]	GO:0043234//protein complex;GO:0044424//intracellular part	GO:0008443//phosphofructokinase activity;GO:0032550	GO:0006796//phosphate metabolic process;GO:0006007//glucose catabolic process	gi|68467755|ref|XP_722036.1|/0/phosphofructokinase alpha subunit [Candida albicans SC5314]
orf19.1105.2	7970	255	0.9961	3228.18	-	-	-	-	-	-
orf19.4488	7965	2916	0.9986	282.123	-	K11772|1|0.0|1168|cal:CaO19.4488|SWI/SNF complex subunit SWI3	-	-	-	gi|68486360|ref|XP_712915.1|/0/hypothetical protein CaO19.4488 [Candida albicans SC5314]
orf19.5634	7883	1665	0.9994	489.009	-	K00521|1|3e-30|132|cpw:CPC735_011850|ferric-chelate reductase [EC:1.16.1.7]	GO:0031224//intrinsic to membrane	GO:0016723//oxidoreductase activity, oxidizing metal ions, NAD or NADP as acceptor	GO:0034755//iron ion transmembrane transport	gi|68485369|ref|XP_713362.1|/0/ferric reductase-like protein [Candida albicans SC5314]
orf19.1061	7742	411	0.8175	1945.59	-	K11253|1|9e-71|263|cdu:CD36_04010|histone H3	GO:0043231//intracellular membrane-bounded organelle;GO:0000785//chromatin	GO:0003676//nucleic acid binding;GO:0046983//protein dimerization activity	GO:0006259//DNA metabolic process;GO:0033554//cellular response to stress;GO:0034728//nucleosome organization	gi|68484797|ref|XP_713710.1|/8.14078e-70/histone H3 [Candida albicans SC5314]
orf19.3010.1	7740	1272	0.9992	628.483	-	-	GO:0071944//cell periphery;GO:0016020//membrane	-	-	gi|238879205|gb|EEQ42843.1|/1.89157e-151/conserved hypothetical protein [Candida albicans WO-1]
orf19.1415	7734	2121	0.9986	376.62	-	K00521|1|1e-146|519|pic:PICST_40289|ferric-chelate reductase [EC:1.16.1.7]	GO:0044464//cell part;GO:0031224//intrinsic to membrane	GO:0016723//oxidoreductase activity, oxidizing metal ions, NAD or NADP as acceptor	GO:0000041//transition metal ion transport	gi|68489228|ref|XP_711543.1|/0/likely ferric reductase [Candida albicans SC5314]
orf19.2551	7724	2304	0.9983	346.258	-	K00549|1|0.0|1514|cal:CaO19.2551|5-methyltetrahydropteroyltriglutamate--homocysteine methyltransferase [EC:2.1.1.14]	GO:0009277//fungal-type cell wall	GO:0008172//S-methyltransferase activity;GO:0046914//transition metal ion binding	GO:0000097//sulfur amino acid biosynthetic process;GO:0052251;GO:0009408//response to heat	gi|68475194|ref|XP_718315.1|/0/likely cobalamin-independent methionine synthase [Candida albicans SC5314]
orf19.5791	7663	1110	0.9946	713.043	-	K00030|1|0.0|688|cal:CaO19.5791|isocitrate dehydrogenase (NAD+) [EC:1.1.1.41]	-	GO:0004448//isocitrate dehydrogenase activity;GO:0046872//metal ion binding;GO:0000166//nucleotide binding	GO:0009060//aerobic respiration	gi|68481386|ref|XP_715332.1|/0/hypothetical protein CaO19.5791 [Candida albicans SC5314]
orf19.7114	7594	3057	0.8067	256.575	-	-	GO:0009277//fungal-type cell wall;GO:0031225//anchored to membrane	GO:0046906//tetrapyrrole binding	GO:0044010;GO:0017038//protein import;GO:0006875//cellular metal ion homeostasis	gi|68471255|ref|XP_720404.1|/5.3865e-146/putative cell wall protein Wap1 [Candida albicans SC5314]
orf19.7214	7583	1509	0.9987	519.029	-	K01210|1|3e-157|554|pic:PICST_61452|glucan 1,3-beta-glucosidase [EC:3.2.1.58]	-	GO:0008422//beta-glucosidase activity	GO:0044238//primary metabolic process	gi|68481995|ref|XP_715015.1|/0/hypothetical protein CaO19.7214 [Candida albicans SC5314]
orf19.1896	7535	1947	0.999	399.721	-	K04043|1|0.0|1246|cal:CaO19.1896|molecular chaperone DnaK	-	GO:0005515//protein binding;GO:0032550	GO:0050896//response to stimulus;GO:0044267//cellular protein metabolic process	gi|353526249|sp|P83784.2|HSP77_CANAL/0/RecName: Full=Heat shock protein SSC1, mitochondrial; AltName: Full=Cytoplasmic antigenic protein 6; AltName: Full=mtHSP70; Flags: Precursor
orf19.3324	7526	1194	0.9883	651.028	-	K03257|1|0.0|742|cdu:CD36_01250|translation initiation factor 4A	GO:0044424//intracellular part	GO:0008135//translation factor activity, nucleic acid binding;GO:0042623//ATPase activity, coupled;GO:0032550	GO:0006412//translation	gi|68475061|ref|XP_718416.1|/0/likely translation initiation factor eIF4A subunit [Candida albicans SC5314]
orf19.6817	7523	1554	0.9949	500.011	-	K09240|1|1e-08|60.5|cdu:CD36_07720|transcriptional regulatory protein CAT8	GO:0043231//intracellular membrane-bounded organelle	GO:0046914//transition metal ion binding;GO:0003700//sequence-specific DNA binding transcription factor activity;GO:0000166//nucleotide binding	GO:0042594//response to starvation;GO:0033554//cellular response to stress;GO:0040007//growth;GO:0042493//response to drug;GO:0009607//response to biotic stimulus;GO:0006366//transcription from RNA polymerase II promoter	gi|68472231|ref|XP_719911.1|/0/potential fungal zinc cluster transcription factor [Candida albicans SC5314]
orf19.4826	7447	1095	0.9991	702.437	-	K00030|1|0.0|654|cdu:CD36_09070|isocitrate dehydrogenase (NAD+) [EC:1.1.1.41]	-	GO:0004448//isocitrate dehydrogenase activity;GO:0046872//metal ion binding;GO:0000166//nucleotide binding	GO:0009060//aerobic respiration	gi|241949657|ref|XP_002417551.1|/0/NAD+-specific isocitric dehydrogenase, putative; isocitrate dehydrogenase [NAD] subunit 1, mitochondrial precursor, putative [Candida dubliniensis CD36]
orf19.7077	7446	1761	0.9983	436.72	-	K00521|1|0.0|1007|cdu:CD36_70210|ferric-chelate reductase [EC:1.16.1.7];K05920|3|2e-41|170|afm:AFUA_6G02170|[EC:1.16.1.-]	GO:0031224//intrinsic to membrane	GO:0016723//oxidoreductase activity, oxidizing metal ions, NAD or NADP as acceptor	-	gi|68471183|ref|XP_720368.1|/0/likely ferric reductase [Candida albicans SC5314]
orf19.789	7411	3534	0.9972	216.596	-	K01958|1|0.0|2182|cdu:CD36_43660|pyruvate carboxylase [EC:6.4.1.1]	-	GO:0043169//cation binding;GO:0016879//ligase activity, forming carbon-nitrogen bonds;GO:0003676//nucleic acid binding;GO:0016885;GO:0032550	GO:0006006//glucose metabolic process	gi|241954606|ref|XP_002420024.1|/0/pyruvate carboxylase isoform, putative [Candida dubliniensis CD36]
orf19.5130	7397	1683	0.9988	453.953	-	K09580|1|0.0|1051|cal:CaO19.12595|protein disulfide-isomerase A1 [EC:5.3.4.1]	GO:0043231//intracellular membrane-bounded organelle	GO:0016862//intramolecular oxidoreductase activity, interconverting keto- and enol-groups;GO:0015036//disulfide oxidoreductase activity	GO:0044267//cellular protein metabolic process;GO:0019725//cellular homeostasis;GO:0018904	gi|68477899|ref|XP_716953.1|/0/likely protein disulfide isomerase [Candida albicans SC5314]
orf19.6882	7382	1512	0.9947	504.269	-	K01593|1|4e-83|308|ani:AN2357.2|aromatic-L-amino-acid decarboxylase [EC:4.1.1.28];K00234|2|8e-18|91.3|dha:DEHA2E07458g|succinate dehydrogenase (ubiquinone) flavoprotein subunit [EC:1.3.5.1]	-	GO:0016628//oxidoreductase activity, acting on the CH-CH group of donors, NAD or NADP as acceptor	-	gi|68486579|ref|XP_712840.1|/0/potential fumarate reductase [Candida albicans SC5314]
orf19.542	7377	1455	0.9979	523.669	-	K00844|1|0.0|974|cal:CaO19.542|hexokinase [EC:2.7.1.1]	GO:0044424//intracellular part	GO:0016773//phosphotransferase activity, alcohol group as acceptor;GO:0032550	GO:0006796//phosphate metabolic process;GO:0006007//glucose catabolic process	gi|68477224|ref|XP_717405.1|/0/likely hexokinase II [Candida albicans SC5314]
orf19.2014	7376	1377	0.9993	553.257	-	K04739|1|0.0|708|cal:CaO19.9565|cAMP-dependent protein kinase regulator	GO:0043234//protein complex	GO:0016772//transferase activity, transferring phosphorus-containing groups;GO:0030551//cyclic nucleotide binding;GO:0019887//protein kinase regulator activity	GO:0006468//protein phosphorylation;GO:0007154//cell communication	gi|54036158|sp|Q9HEW1.1|KAPR_CANAL/0/RecName: Full=cAMP-dependent protein kinase regulatory subunit; Short=PKA regulatory subunit; Short=PKA-R
orf19.3325	7348	1983	0.9955	382.725	-	K00750|1|2e-159|561|pic:PICST_86206|glycogenin glucosyltransferase [EC:2.4.1.186]	-	GO:0016740//transferase activity	-	gi|68475063|ref|XP_718417.1|/0/potential glycoprotein glucosyltransferase [Candida albicans SC5314]
orf19.6000	7340	4506	0.8569	168.246	-	K08711|1|0.0|2993|cal:CaO19.6000|ATP-binding cassette, subfamily G (WHITE), member 2, PDR	GO:0044464//cell part;GO:0016021//integral to membrane	GO:0032550;GO:0017111//nucleoside-triphosphatase activity;GO:0005548//phospholipid transporter activity;GO:0015405;GO:0045118//azole transporter activity	GO:0015850//organic alcohol transport;GO:0015893//drug transport;GO:0015914//phospholipid transport;GO:0009154;GO:0032870//cellular response to hormone stimulus;GO:0006979//response to oxidative stress	gi|68465695|ref|XP_723209.1|/0/multidrug resistance protein CDR1 [Candida albicans SC5314]
orf19.6077	7258	1557	0.9961	481.469	-	-	GO:0031224//intrinsic to membrane	-	-	gi|74586598|sp|Q5AB93.1|PNS1_CANAL/0/RecName: Full=Protein PNS1
orf19.2268	7248	1719	0.9732	435.494	-	K00924|1|7e-108|390|mgr:MGG_08547|[EC:2.7.1.-];K08286|2|5e-104|377|kla:KLLA0F12188g|protein-serine/threonine kinase [EC:2.7.11.-]	GO:0043231//intracellular membrane-bounded organelle	GO:0032550;GO:0004672//protein kinase activity	GO:0042594//response to starvation;GO:0071555;GO:0051704;GO:0033554//cellular response to stress;GO:0040007//growth;GO:0006464//protein modification process;GO:0006796//phosphate metabolic process;GO:0036176;GO:0009607//response to biotic stimulus	gi|68482452|ref|XP_714858.1|/0/likely protein kinase [Candida albicans SC5314]
orf19.382	7247	1377	0.1692	543.581	-	K03231|1|0.0|904|cal:CaO19.12585|elongation factor 1-alpha	GO:0009277//fungal-type cell wall;GO:0044424//intracellular part	GO:0017111//nucleoside-triphosphatase activity;GO:0032550;GO:0008135//translation factor activity, nucleic acid binding	GO:0006412//translation;GO:0009154;GO:0044403//symbiosis, encompassing mutualism through parasitism	gi|68476725|ref|XP_717655.1|/0/probable translation elongation factor EF-1 alpha [Candida albicans SC5314]
orf19.1166	7206	3891	0.9995	191.281	-	K09291|1|1e-09|65.5|pte:PTT_17390|nucleoprotein TPR;K10352|3|4e-08|60.5|lbc:LACBIDRAFT_399427|myosin heavy chain	-	GO:0046872//metal ion binding	-	gi|238878447|gb|EEQ42085.1|/0/conserved hypothetical protein [Candida albicans WO-1]
orf19.2208	7118	4200	0.999	175.045	-	K14798|1|5e-08|60.5|kla:KLLA0C13794g|protein LTV1	-	-	-	gi|68480003|ref|XP_716048.1|/0/potential regulator of salt tolerance [Candida albicans SC5314]
orf19.3959	7109	3825	0.9984	191.963	-	K12585|1|2e-48|194|uma:UM03702.1|exosome complex exonuclease DIS3/RRP44 [EC:3.1.13.-]	-	GO:0003676//nucleic acid binding;GO:0004518//nuclease activity	GO:0030682	gi|68468058|ref|XP_721868.1|/0/hypothetical protein CaO19.3959 [Candida albicans SC5314]
orf19.2935	7096	663	0.9985	1105.45	-	K02866|1|1e-116|417|cal:CaO19.10452|large subunit ribosomal protein L10e	GO:0030529//ribonucleoprotein complex	GO:0005198//structural molecule activity	GO:0010467//gene expression	gi|68468751|ref|XP_721434.1|/9.78453e-116/likely cytosolic ribosomal protein L10 [Candida albicans SC5314]
orf19.5095	7075	3957	0.999	184.672	-	K06867|1|0.0|2363|cal:CaO19.5095|	-	GO:0008289//lipid binding	-	gi|68476679|ref|XP_717632.1|/0/likely oxysterol-binding protein [Candida albicans SC5314]
orf19.4752	7050	2277	0.9987	319.791	-	K09468|1|0.0|838|cal:CaO19.4752|zinc finger protein MSN2/4;K11215|5|7e-13|75.5|smp:SMAC_06479|transcription factor STE12	GO:0044464//cell part	GO:0046914//transition metal ion binding;GO:0097159	-	gi|68464721|ref|XP_723438.1|/0/potential zinc finger transcription factor [Candida albicans SC5314]
orf19.2699	7005	1947	0.9979	371.605	-	K04705|1|6e-08|58.9|pic:PICST_32905|signal transducing adaptor molecule	GO:0044464//cell part	GO:0008092//cytoskeletal protein binding	-	gi|68470890|ref|XP_720452.1|/0/hypothetical protein CaO19.2699 [Candida albicans SC5314]
orf19.5170	6991	2916	0.9983	247.623	-	K01537|1|0.0|1677|cal:CaO19.6070|Ca2+-transporting ATPase [EC:3.6.3.8];K01536|5|0.0|1077|cgr:CAGL0K12034g|Na+-exporting ATPase [EC:3.6.3.7]	GO:0031224//intrinsic to membrane	GO:0043169//cation binding;GO:0032550;GO:0019829//cation-transporting ATPase activity	GO:0006811//ion transport	gi|68477977|ref|XP_716992.1|/0/hypothetical protein CaO19.5170 [Candida albicans SC5314]
orf19.909	6956	1131	0.9965	635.239	-	-	GO:0044464//cell part	GO:0046914//transition metal ion binding;GO:0001071//nucleic acid binding transcription factor activity;GO:0097159	GO:0006351//transcription, DNA-dependent;GO:0040007//growth	gi|68469793|ref|XP_721148.1|/1.54618e-178/potential zinc finger protein [Candida albicans SC5314]
orf19.638	6902	1140	0.9974	625.331	-	K00122|1|0.0|760|cal:CaO19.638|formate dehydrogenase [EC:1.2.1.2]	GO:0044444//cytoplasmic part	GO:0016620//oxidoreductase activity, acting on the aldehyde or oxo group of donors, NAD or NADP as acceptor;GO:0016614//oxidoreductase activity, acting on CH-OH group of donors;GO:0000166//nucleotide binding	GO:0032787//monocarboxylic acid metabolic process;GO:0006544//glycine metabolic process	gi|68488257|ref|XP_712004.1|/0/potential NAD-formate dehydrogenase [Candida albicans SC5314]
orf19.2270	6884	1755	0.9989	405.139	-	K12346|1|0.0|1018|cal:CaO19.9810|metal iron transporter	-	-	GO:0051234//establishment of localization	gi|68482456|ref|XP_714860.1|/0/probable NRAMP manganese transporter [Candida albicans SC5314]
orf19.7655	6837	5187	0.9988	136.141	-	K03006|1|0.0|3017|cal:CaO19.7655|DNA-directed RNA polymerase II subunit RPB1 [EC:2.7.7.6]	GO:0016591//DNA-directed RNA polymerase II, holoenzyme	GO:0043169//cation binding;GO:0003676//nucleic acid binding;GO:0034062//RNA polymerase activity	GO:0042594//response to starvation;GO:0033554//cellular response to stress;GO:0040007//growth;GO:0006351//transcription, DNA-dependent;GO:0009607//response to biotic stimulus	gi|68473217|ref|XP_719414.1|/0/hypothetical protein CaO19.7655 [Candida albicans SC5314]
orf19.1658	6824	1332	0.9977	529.145	-	-	-	-	-	gi|238880615|gb|EEQ44253.1|/0/conserved hypothetical protein [Candida albicans WO-1]
orf19.4416	6778	9252	0.9997	75.6669	-	-	-	-	GO:0009987//cellular process	gi|68488577|ref|XP_711864.1|/0/hypothetical protein CaO19.4416 [Candida albicans SC5314]
orf19.6362	6758	4401	0.998	158.601	-	-	GO:0000133//polarisome;GO:0005933//cellular bud	-	GO:0051704;GO:0007105//cytokinesis, site selection;GO:0030447//filamentous growth;GO:0007010//cytoskeleton organization;GO:0033036	gi|68489072|ref|XP_711649.1|/0/hypothetical protein CaO19.13719 [Candida albicans SC5314]
orf19.7350	6739	576	0.9983	1208.41	-	-	-	-	-	gi|68478645|ref|XP_716591.1|/5.05544e-37/hypothetical protein CaO19.7350 [Candida albicans SC5314]
orf19.842	6696	345	0.9971	2004.64	-	-	-	-	-	gi|68469673|ref|XP_721088.1|/5.10275e-51/hypothetical protein CaO19.8462 [Candida albicans SC5314]
orf19.2929	6673	5694	0.9998	121.044	-	K00706|1|0.0|3544|cal:CaO19.10446|1,3-beta-glucan synthase [EC:2.4.1.34]	GO:0043234//protein complex;GO:0031224//intrinsic to membrane	GO:0035251//UDP-glucosyltransferase activity	GO:0006074//1,3-beta-D-glucan metabolic process;GO:0051704;GO:0071555;GO:0042493//response to drug	gi|68468741|ref|XP_721429.1|/0/beta-1,3-glucan synthase [Candida albicans SC5314]
orf19.4318	6671	1713	0.9924	402.229	-	K09467|1|0.0|776|cal:CaO19.4318|zinc-finger protein CreA/MIG	GO:0043231//intracellular membrane-bounded organelle	GO:0001071//nucleic acid binding transcription factor activity;GO:0043566//structure-specific DNA binding	GO:0042493//response to drug;GO:0006366//transcription from RNA polymerase II promoter	gi|68470496|ref|XP_720752.1|/0/potential zinc finger transcription factor [Candida albicans SC5314]
orf19.882	6665	2439	0.9729	282.246	-	K01509|1|0.0|1127|pic:PICST_54293|adenosinetriphosphatase [EC:3.6.1.3];K03695|2|0.0|902|vpo:Kpol_1018p70|ATP-dependent Clp protease ATP-binding subunit ClpB	-	GO:0017111//nucleoside-triphosphatase activity;GO:0032550	GO:0050896//response to stimulus;GO:0009154	gi|31076745|sp|Q96UX5.1|HSP78_CANAL/0/RecName: Full=Heat shock protein 78, mitochondrial; Flags: Precursor
orf19.1738	6661	1503	0.9953	457.742	-	K00963|1|0.0|953|cdu:CD36_30070|UTP--glucose-1-phosphate uridylyltransferase [EC:2.7.7.9]	GO:0044424//intracellular part	GO:0051748//UTP-monosaccharide-1-phosphate uridylyltransferase activity	GO:0030908//protein splicing;GO:0005991//trehalose metabolic process;GO:0005977//glycogen metabolic process;GO:0009225//nucleotide-sugar metabolic process;GO:0006077//1,6-beta-glucan metabolic process	gi|241958614|ref|XP_002422026.1|/0/UDP-glucose pyrophosphorylase, putative; UTP-glucose-1-phosphate uridylyltransferase, putative [Candida dubliniensis CD36]
orf19.6771	6586	690	0.6812	985.854	-	K08770|1|9e-125|444|cdu:CD36_87180|ubiquitin C	-	-	GO:0032446//protein modification by small protein conjugation	gi|302595951|sp|P0CG74.1|UBI4P_CANAL/8.05953e-124/RecName: Full=Polyubiquitin; Contains: RecName: Full=Ubiquitin; Flags: Precursor
orf19.2769	6578	384	0.9818	1769.3	-	-	-	GO:0005515//protein binding;GO:0004175//endopeptidase activity	GO:0019538//protein metabolic process;GO:0044092//negative regulation of molecular function	gi|68471024|ref|XP_720519.1|/5.10458e-43/hypothetical protein CaO19.2769 [Candida albicans SC5314]
orf19.5197	6575	2775	0.9726	244.722	-	K13721|1|0.0|1671|cal:CaO19.12664|aminopeptidase 2 [EC:3.4.11.-]	GO:0005618//cell wall	GO:0046914//transition metal ion binding;GO:0004177//aminopeptidase activity	GO:0019538//protein metabolic process	gi|226722635|sp|Q59KZ1.2|APE2_CANAL/0/RecName: Full=Aminopeptidase 2; Flags: Precursor
orf19.2686	6549	1743	0.9971	388.077	-	K01293|1|0.0|1145|cal:CaO19.2686|Gly-Xaa carboxypeptidase [EC:3.4.17.4]	-	GO:0008235//metalloexopeptidase activity	GO:0019538//protein metabolic process	gi|68470864|ref|XP_720439.1|/0/hypothetical protein CaO19.2686 [Candida albicans SC5314]
orf19.1069	6500	1611	0.9988	416.733	-	K03034|1|0.0|755|cal:CaO19.1069|26S proteasome regulatory subunit N4	GO:0044464//cell part	GO:0046914//transition metal ion binding;GO:0001071//nucleic acid binding transcription factor activity;GO:0003677//DNA binding	GO:0006511//ubiquitin-dependent protein catabolic process;GO:0006366//transcription from RNA polymerase II promoter	gi|68484904|ref|XP_713673.1|/0/potential regulator of proteasome genes [Candida albicans SC5314]
orf19.734	6478	1419	0.704	471.518	-	K00844|1|0.0|900|cal:CaO19.734|hexokinase [EC:2.7.1.1]	-	GO:0004396//hexokinase activity;GO:0032550	GO:0006796//phosphate metabolic process;GO:0006007//glucose catabolic process	gi|68485995|ref|XP_713116.1|/0/likely hexokinase [Candida albicans SC5314]
orf19.7510	6452	3639	0.997	183.127	-	K08286|1|0.0|2007|cal:CaO19.7510|protein-serine/threonine kinase [EC:2.7.11.-]	-	GO:0004672//protein kinase activity;GO:0032550	GO:0006796//phosphate metabolic process;GO:0006464//protein modification process	gi|68474588|ref|XP_718667.1|/0/likely protein kinase [Candida albicans SC5314]
orf19.687.1	6438	429	0.9977	1550.01	-	K02893|1|2e-68|256|cdu:CD36_62095|large subunit ribosomal protein L23Ae	GO:0030529//ribonucleoprotein complex	GO:0036094;GO:0005198//structural molecule activity	GO:0010467//gene expression	gi|241956506|ref|XP_002420973.1|/1.72483e-67/60S ribosomal protein L25 [Candida dubliniensis CD36]
orf19.6645	6364	672	0.9777	978.139	-	K01427|1|2e-09|62.0|ani:AN0431.2|urease [EC:3.5.1.5]	GO:0000785//chromatin	GO:0003677//DNA binding	GO:0000278//mitotic cell cycle;GO:0030447//filamentous growth;GO:0001558//regulation of cell growth;GO:0005996//monosaccharide metabolic process;GO:0006696//ergosterol biosynthetic process;GO:0045944//positive regulation of transcription from RNA polymerase II promoter	gi|238880006|gb|EEQ43644.1|/5.35944e-109/conserved hypothetical protein [Candida albicans WO-1]
orf19.1474	6339	3774	0.9966	173.484	-	K10088|1|9e-59|228|afv:AFLA_107440|protein OS-9;K12471|2|6e-09|63.2|spo:SPCC162.07|epsin;K14297|3|5e-06|53.5|cne:CNB01140|nuclear pore complex protein Nup98-Nup96	GO:0044464//cell part	GO:0032182//small conjugating protein binding	GO:0030447//filamentous growth;GO:0007010//cytoskeleton organization;GO:0016192//vesicle-mediated transport;GO:0022607//cellular component assembly	gi|68466655|ref|XP_722523.1|/0/hypothetical protein CaO19.1474 [Candida albicans SC5314]
orf19.6596	6331	912	0.9967	716.997	-	K01070|1|4e-176|615|cal:CaO19.6596|S-formylglutathione hydrolase [EC:3.1.2.12]	-	GO:0016790//thiolester hydrolase activity;GO:0052689	GO:0044282	gi|238880338|gb|EEQ43976.1|/4.36686e-175/esterase D [Candida albicans WO-1]
orf19.1051	6309	396	0.9924	1645.53	-	K11251|1|1e-45|180|cdu:CD36_03930|histone H2A	GO:0043231//intracellular membrane-bounded organelle;GO:0000785//chromatin	GO:0003676//nucleic acid binding;GO:0046983//protein dimerization activity	GO:0006259//DNA metabolic process;GO:0033554//cellular response to stress;GO:0034728//nucleosome organization	gi|255731037|ref|XP_002550443.1|/1.20109e-44/histone H2A.1 [Candida tropicalis MYA-3404]
orf19.4396	6306	1704	0.9982	382.23	-	-	GO:0031304//intrinsic to mitochondrial inner membrane	-	-	gi|68481861|ref|XP_715172.1|/0/potential mitochondrial protein Fmp13 [Candida albicans SC5314]
orf19.173	6304	3303	0.9967	197.128	-	K09202|1|2e-10|68.2|cpw:CPC735_005020|regulatory protein SWI5;K09238|5|9e-10|65.9|dha:DEHA2E03850g|metallothionein expression activator	GO:0044464//cell part	GO:0003676//nucleic acid binding;GO:0046914//transition metal ion binding	-	gi|238879718|gb|EEQ43356.1|/0/conserved hypothetical protein [Candida albicans WO-1]
orf19.5904	6296	573	0.9983	1134.88	-	K02885|1|1e-68|258|cdu:CD36_84440|large subunit ribosomal protein L19e	GO:0030529//ribonucleoprotein complex	GO:0005198//structural molecule activity	GO:0010467//gene expression	gi|241953275|ref|XP_002419359.1|/9.31307e-68/60S ribosomal protein L19 [Candida dubliniensis CD36]
orf19.6217	6283	3798	0.9971	170.865	-	K14005|1|0.0|2167|cal:CaO19.13598|protein transport protein SEC31	GO:0005856//cytoskeleton;GO:0030134//ER to Golgi transport vesicle;GO:0031090//organelle membrane	-	GO:0045184//establishment of protein localization;GO:0006810//transport;GO:0022610	gi|68474196|ref|XP_718807.1|/0/likely COPII vesicle coat component [Candida albicans SC5314]
orf19.1553	6259	1362	0.9971	474.644	-	K12471|1|9e-28|124|scm:SCHCODRAFT_82427|epsin	-	-	-	gi|241950962|ref|XP_002418203.1|/3.44513e-146/epsin, putative [Candida dubliniensis CD36]
orf19.3302	6213	2103	0.999	305.142	-	K01090|1|1e-101|370|pic:PICST_37600|protein phosphatase [EC:3.1.3.16]	-	-	-	gi|68475017|ref|XP_718394.1|/0/hypothetical protein CaO19.10812 [Candida albicans SC5314]
orf19.7678	6212	486	0.9959	1320.19	-	K02134|1|2e-84|309|cal:CaO19.7678|F-type H+-transporting ATPase subunit delta [EC:3.6.3.14]	GO:0033178//proton-transporting two-sector ATPase complex, catalytic domain	GO:0019829//cation-transporting ATPase activity	GO:0006754//ATP biosynthetic process	gi|238880446|gb|EEQ44084.1|/1.75522e-83/ATP synthase delta chain, mitochondrial precursor [Candida albicans WO-1]
orf19.4697	6197	15114	0.9315	42.3489	-	K14572|1|0.0|7751|cal:CaO19.4697|midasin	GO:0043231//intracellular membrane-bounded organelle	GO:0032550;GO:0017111//nucleoside-triphosphatase activity	GO:0065003;GO:0009154	gi|68466560|ref|XP_722762.1|/0/hypothetical protein CaO19.4697 [Candida albicans SC5314]
orf19.2435	6093	2106	0.9967	298.822	-	K09485|1|0.0|1290|cal:CaO19.2435|heat shock protein 110kDa	-	GO:0032550	GO:0050896//response to stimulus	gi|353526250|sp|Q96VB9.2|HSP7F_CANAL/0/RecName: Full=Heat shock protein homolog SSE1; AltName: Full=Chaperone protein MSI3
orf19.886	6085	4194	0.9971	149.855	-	K12471|1|4e-10|67.4|spo:SPCC162.07|epsin	GO:0005856//cytoskeleton;GO:0044444//cytoplasmic part;GO:0044446//intracellular organelle part;GO:0071944//cell periphery	GO:0005488//binding	-	gi|74680272|sp|Q5AHB1.1|PAN1_CANAL/0/RecName: Full=Actin cytoskeleton-regulatory complex protein PAN1
orf19.7610	6078	2769	0.9986	226.714	-	K01104|1|0.0|1560|cal:CaO19.7610|protein-tyrosine phosphatase [EC:3.1.3.48]	-	GO:0004721//phosphoprotein phosphatase activity	GO:0006470//protein dephosphorylation;GO:0043407//negative regulation of MAP kinase activity	gi|68473131|ref|XP_719371.1|/0/hypothetical protein CaO19.7610 [Candida albicans SC5314]
orf19.5419	6064	618	0.9968	1013.47	-	K02137|1|2e-108|390|cal:CaO19.12874|F-type H+-transporting ATPase oligomycin sensitivity conferral protein [EC:3.6.3.14]	-	GO:0019829//cation-transporting ATPase activity	GO:0006754//ATP biosynthetic process	gi|68476283|ref|XP_717791.1|/1.43832e-107/likely mitochondrial ATP synthase subunit Atp5 [Candida albicans SC5314]
orf19.6190	6057	1089	0.9972	574.473	-	K00966|1|0.0|692|cal:CaO19.6190|mannose-1-phosphate guanylyltransferase [EC:2.7.7.13]	GO:0009277//fungal-type cell wall;GO:0044424//intracellular part;GO:0016020//membrane	GO:0032550;GO:0008905	GO:0006057;GO:0009226//nucleotide-sugar biosynthetic process	gi|68490504|ref|XP_710946.1|/0/GDP-mannose pyrophosphorylase [Candida albicans SC5314]
orf19.7136	6057	4206	0.985	148.74	-	K11292|1|0.0|2392|cal:CaO19_7136|transcription elongation factor SPT6	-	GO:0016787//hydrolase activity	GO:0006354//transcription elongation, DNA-dependent;GO:0006366//transcription from RNA polymerase II promoter	gi|116256792|sp|Q3MNT0.1|SPT6_CANAL/0/RecName: Full=Transcription elongation factor SPT6; AltName: Full=Chromatin elongation factor SPT6
orf19.1152	6057	798	0.9987	783.961	-	-	-	-	-	gi|68486069|ref|XP_713051.1|/3.203e-136/hypothetical protein CaO19.8744 [Candida albicans SC5314]
orf19.6634	6056	1539	0.9994	406.431	-	K02147|1|0.0|973|cal:CaO19.13955|V-type H+-transporting ATPase subunit B [EC:3.6.3.14]	GO:0033176	GO:0032550;GO:0019829//cation-transporting ATPase activity	GO:0015988//energy coupled proton transport, against electrochemical gradient;GO:0009150//purine ribonucleotide metabolic process	gi|68487914|ref|XP_712174.1|/0/hypothetical protein CaO19.13955 [Candida albicans SC5314]
orf19.5070	6016	1296	0.9144	479.449	-	-	-	-	-	gi|68476631|ref|XP_717608.1|/1.64503e-150/hypothetical protein CaO19.5070 [Candida albicans SC5314]
orf19.7261	6008	1350	0.9993	459.659	-	-	-	GO:0005092//GDP-dissociation inhibitor activity	GO:0045184//establishment of protein localization;GO:0006810//transport	gi|68482083|ref|XP_715059.1|/0/hypothetical protein CaO19.7261 [Candida albicans SC5314]
orf19.5334	5996	612	0.9967	1011.93	-	-	-	GO:0097159;GO:0046914//transition metal ion binding	-	gi|68477649|ref|XP_717137.1|/3.1425e-91/hypothetical protein CaO19.5334 [Candida albicans SC5314]
orf19.1161	5992	5133	0.9998	120.57	-	K01115|1|0.0|3223|cal:CaO19.1161|phospholipase D [EC:3.1.4.4]	-	GO:0008289//lipid binding;GO:0004620//phospholipase activity	GO:0051704;GO:0033554//cellular response to stress;GO:0042594//response to starvation;GO:0030447//filamentous growth;GO:0042221//response to chemical stimulus	gi|68486156|ref|XP_713028.1|/0/hypothetical protein CaO19.1161 [Candida albicans SC5314]
orf19.3590	5976	867	0.9988	711.92	-	K01507|1|1e-158|557|cal:CaO19.3590|inorganic pyrophosphatase [EC:3.6.1.1]	GO:0044424//intracellular part;GO:0009277//fungal-type cell wall	GO:0046872//metal ion binding;GO:0016462//pyrophosphatase activity	GO:0006793//phosphorus metabolic process	gi|85700424|sp|P83777.2|IPYR_CANAL/1.30375e-157/RecName: Full=Inorganic pyrophosphatase; AltName: Full=Pyrophosphate phospho-hydrolase; Short=PPase
orf19.7044	5960	5772	0.999	106.65	-	K12767|1|0.0|2908|cal:CaO19.7044|serine/threonine-protein kinase RIM15 [EC:2.7.11.1]	-	GO:0032550;GO:0004672//protein kinase activity;GO:0004871//signal transducer activity	GO:0006464//protein modification process;GO:0006796//phosphate metabolic process;GO:0007165//signal transduction;GO:0006351//transcription, DNA-dependent	gi|68471121|ref|XP_720337.1|/0/likely protein kinase [Candida albicans SC5314]
orf19.4732	5937	2787	0.9982	220.024	-	K14007|1|0.0|1545|cal:CaO19.12194|protein transport protein SEC24	GO:0012507//ER to Golgi transport vesicle membrane	GO:0046914//transition metal ion binding	GO:0016482//cytoplasmic transport;GO:0015031//protein transport	gi|68464683|ref|XP_723419.1|/0/likely COPII vesicle coat component [Candida albicans SC5314]
orf19.3037	5875	1890	0.9984	321.06	-	K13126|1|0.0|1131|cal:CaO19.10555|polyadenylate-binding protein	GO:0043231//intracellular membrane-bounded organelle	GO:0003676//nucleic acid binding;GO:0036094	GO:0006412//translation;GO:0006396//RNA processing;GO:0050658//RNA transport	gi|74680286|sp|Q5AI15.1|PABP_CANAL/0/RecName: Full=Polyadenylate-binding protein, cytoplasmic and nuclear; Short=PABP; Short=Poly(A)-binding protein; AltName: Full=Polyadenylate tail-binding protein
orf19.4956	5843	2985	0.9946	202.177	-	K03028|1|0.0|1578|cal:CaO19.4956|26S proteasome regulatory subunit N1	GO:0043234//protein complex	-	GO:0009894	gi|68467468|ref|XP_722167.1|/0/likely 26S proteasome regulatory particle subunit Rpn1p [Candida albicans SC5314]
orf19.5799	5803	2061	0.9971	290.813	-	K12609|1|3e-31|136|vpo:Kpol_2000p80|CCR4-NOT transcriptional complex subunit CAF120	-	-	-	gi|68481402|ref|XP_715340.1|/0/possible CCR4-NOT complex associated factor Caf120p fragment [Candida albicans SC5314]
orf19.3422	5760	7707	0.9973	77.1928	-	-	-	-	-	gi|68478457|ref|XP_716730.1|/0/potential mitochondrial protein Fmp27 [Candida albicans SC5314]
orf19.1601	5753	1170	0.9974	507.865	-	K02925|1|0.0|741|cal:CaO19.1601|large subunit ribosomal protein L3e	GO:0030684//preribosome	GO:0005198//structural molecule activity	GO:0010467//gene expression	gi|68491020|ref|XP_710682.1|/0/likely cytosolic ribosomal protein L3 [Candida albicans SC5314]
orf19.4043	5753	2259	0.9969	263.038	-	-	-	GO:0008289//lipid binding	-	gi|68467905|ref|XP_722111.1|/0/hypothetical protein CaO19.11525 [Candida albicans SC5314]
orf19.6085	5737	603	0.9983	982.669	-	K02872|1|1e-94|344|cdu:CD36_00190|large subunit ribosomal protein L13Ae	GO:0030684//preribosome;GO:0044391	GO:0005198//structural molecule activity	GO:0009607//response to biotic stimulus;GO:0033554//cellular response to stress;GO:0042594//response to starvation;GO:0010467//gene expression;GO:0040007//growth	gi|68473888|ref|XP_719047.1|/8.64657e-94/likely cytosolic ribosomal protein L16 [Candida albicans SC5314]
orf19.4593	5713	3531	0.9966	167.112	-	K08773|1|6e-20|99.8|ncr:NCU02524|RalA-binding protein 1	GO:0005826//actomyosin contractile ring	GO:0046914//transition metal ion binding;GO:0005099//Ras GTPase activator activity	GO:0030447//filamentous growth;GO:0032319//regulation of Rho GTPase activity	gi|68466071|ref|XP_722810.1|/0/hypothetical protein CaO19.12062 [Candida albicans SC5314]
orf19.5241	5679	3006	0.9963	195.129	-	-	-	GO:0005488//binding	GO:0009607//response to biotic stimulus;GO:0033554//cellular response to stress;GO:0042594//response to starvation;GO:0060258//negative regulation of filamentous growth	gi|68479262|ref|XP_716310.1|/0/potential SET3 histone deacetylase complex component Snt1p [Candida albicans SC5314]
orf19.6253	5672	438	0.9977	1337.53	-	K02973|1|2e-79|292|cdu:CD36_06170|small subunit ribosomal protein S23e	GO:0044391	GO:0005198//structural molecule activity	GO:0010467//gene expression	gi|68474433|ref|XP_718756.1|/1.64806e-78/likely cytosolic ribosomal protein S23 [Candida albicans SC5314]
orf19.5750	5645	1413	0.9986	412.631	-	K00600|1|0.0|939|cal:CaO19.13173|glycine hydroxymethyltransferase [EC:2.1.2.1]	-	GO:0016742//hydroxymethyl-, formyl- and related transferase activity;GO:0043168	GO:0009069//serine family amino acid metabolic process;GO:0006730//one-carbon metabolic process	gi|353526349|sp|O13426.4|GLYC_CANAL/0/RecName: Full=Serine hydroxymethyltransferase, cytosolic; Short=SHMT; AltName: Full=Glycine hydroxymethyltransferase; AltName: Full=SHMII; AltName: Full=Serine methylase
orf19.5949	5612	5655	0.9935	102.5	-	K00667|1|0.0|3478|cdu:CD36_84800|fatty acid synthase subunit alpha, fungi type [EC:2.3.1.86]	-	GO:0046872//metal ion binding;GO:0036094;GO:0016408;GO:0016780//phosphotransferase activity, for other substituted phosphate groups;GO:0004312//fatty acid synthase activity	GO:0006631//fatty acid metabolic process;GO:0043170	gi|1169645|sp|P43098.1|FAS2_CANAL/0/RecName: Full=Fatty acid synthase subunit alpha; Includes: RecName: Full=Acyl carrier; Includes: RecName: Full=3-oxoacyl-[acyl-carrier-protein] reductase; AltName: Full=Beta-ketoacyl reductase; Includes: RecName: Full=3-oxoacyl-[acyl-carrier-protein] synthase; AltName: Full=Beta-ketoacyl synthase
orf19.5338	5610	786	0.9987	737.191	-	K09241|1|9e-21|99.8|lth:KLTH0H02684g|transcriptional regulatory protein GAL4	GO:0043231//intracellular membrane-bounded organelle	GO:0046914//transition metal ion binding;GO:0003677//DNA binding;GO:0003700//sequence-specific DNA binding transcription factor activity;GO:0004518//nuclease activity	GO:0006366//transcription from RNA polymerase II promoter;GO:0006259//DNA metabolic process;GO:0006096//glycolysis;GO:0045893//positive regulation of transcription, DNA-dependent	gi|68477657|ref|XP_717141.1|/9.76451e-106/potential fungal zinc cluster transcription factor [Candida albicans SC5314]
orf19.5671	5591	2436	0.9988	237.057	-	-	-	-	-	gi|68485443|ref|XP_713399.1|/0/hypothetical protein CaO19.13116 [Candida albicans SC5314]
orf19.738	5562	3951	0.9995	145.4	-	K10356|1|0.0|2268|cal:CaO19.738|myosin I	GO:0005937//mating projection;GO:0016461//unconventional myosin complex;GO:0030864//cortical actin cytoskeleton;GO:0005933//cellular bud;GO:0030427//site of polarized growth	GO:0008092//cytoskeletal protein binding;GO:0017111//nucleoside-triphosphatase activity;GO:0032550	GO:0042594//response to starvation;GO:0071555;GO:0033554//cellular response to stress;GO:0007010//cytoskeleton organization;GO:0070784;GO:0000282//cellular bud site selection;GO:0006897//endocytosis;GO:0051641//cellular localization;GO:0009607//response to biotic stimulus	gi|74679586|sp|Q59MQ0.1|MYO5_CANAL/0/RecName: Full=Myosin-5; AltName: Full=Class I unconventional myosin MYO5; AltName: Full=Type I myosin MYO5
orf19.5228	5559	624	0.9936	920.136	-	K02858|1|9e-107|384|cal:CaO19.12693|3,4-dihydroxy 2-butanone 4-phosphate synthase [EC:4.1.99.12]	-	GO:0043169//cation binding;GO:0016830//carbon-carbon lyase activity	GO:0006771	gi|238878370|gb|EEQ42008.1|/8.08025e-106/3,4-dihydroxy-2-butanone 4-phosphate synthase [Candida albicans WO-1]
orf19.6127	5525	1476	0.998	386.621	-	K00382|1|0.0|871|cal:CaO19.13546|dihydrolipoamide dehydrogenase [EC:1.8.1.4]	GO:0043231//intracellular membrane-bounded organelle	GO:0016668//oxidoreductase activity, acting on a sulfur group of donors, NAD or NADP as acceptor;GO:0000166//nucleotide binding	GO:0009607//response to biotic stimulus;GO:0030447//filamentous growth;GO:0019752//carboxylic acid metabolic process;GO:0019725//cellular homeostasis	gi|68487498|ref|XP_712370.1|/0/likely mitochondrial matrix dihydrolipoamide dehydrogenase Lpd1p [Candida albicans SC5314]
orf19.979	5509	6114	0.9992	93.0652	-	K00668|1|0.0|4028|cal:CaO19.8594|fatty acid synthase subunit beta, fungi type [EC:2.3.1.86]	GO:0043234//protein complex	GO:0004312//fatty acid synthase activity;GO:0016408	GO:0006631//fatty acid metabolic process;GO:0042493//response to drug	gi|68478271|ref|XP_716877.1|/0/fatty acid synthetase beta subunit [Candida albicans SC5314]
orf19.1187	5479	2562	0.9992	220.883	-	K09074|1|4e-06|53.1|cdu:CD36_12210|fungal twist-like factor	-	GO:0001071//nucleic acid binding transcription factor activity;GO:0005515//protein binding;GO:0043566//structure-specific DNA binding	GO:1900440;GO:0090033;GO:0045944//positive regulation of transcription from RNA polymerase II promoter;GO:0001558//regulation of cell growth;GO:0009408//response to heat;GO:0046688//response to copper ion;GO:0042493//response to drug;GO:0044419//interspecies interaction between organisms;GO:0002833	gi|68487648|ref|XP_712305.1|/0/hypothetical protein CaO19.1187 [Candida albicans SC5314]
orf19.1564	5477	570	0.9982	992.448	-	K14009|1|4e-29|126|sce:YDL072C|B-cell receptor-associated protein 31	GO:0043231//intracellular membrane-bounded organelle;GO:0031224//intrinsic to membrane	-	GO:0015031//protein transport	gi|238882040|gb|EEQ45678.1|/4.53492e-83/conserved hypothetical protein [Candida albicans WO-1]
orf19.7676	5477	1083	0.9982	522.341	-	K05351|1|0.0|677|cal:CaO19.7676|D-xylulose reductase [EC:1.1.1.9]	-	GO:0046914//transition metal ion binding;GO:0036094;GO:0016616//oxidoreductase activity, acting on the CH-OH group of donors, NAD or NADP as acceptor	GO:0019572	gi|238880445|gb|EEQ44083.1|/0/D-xylulose reductase [Candida albicans WO-1]
orf19.7433	5470	3291	0.9745	171.672	-	K14297|1|1e-156|553|cal:CaO19.7433|nuclear pore complex protein Nup98-Nup96	-	-	-	gi|68479851|ref|XP_716094.1|/1.38638e-155/likely nuclear pore complex subunit [Candida albicans SC5314]
orf19.1847	5413	1890	0.9915	295.812	-	K12732|1|0.0|1241|cal:CaO19.1847|phenylpyruvate decarboxylase [EC:4.1.1.-]	-	GO:0046872//metal ion binding;GO:0019842//vitamin binding;GO:0016830//carbon-carbon lyase activity	GO:0000947//amino acid catabolic process to alcohol via Ehrlich pathway	gi|68490192|ref|XP_711076.1|/0/hypothetical protein CaO19.1847 [Candida albicans SC5314]
orf19.7483	5412	3240	0.9972	172.525	-	K14290|1|0.0|2063|cal:CaO19.7483|exportin-1	GO:0005635//nuclear envelope	GO:0022892	GO:0015031//protein transport	gi|7658229|gb|AAF66097.1|AF178855_1/0/Crm1p [Candida albicans]
orf19.5113	5406	1047	0.9962	533.297	-	K13953|1|7e-173|605|cal:CaO19.12579|alcohol dehydrogenase, propanol-preferring [EC:1.1.1.1]	GO:0043231//intracellular membrane-bounded organelle;GO:0009277//fungal-type cell wall;GO:0016020//membrane	GO:0046914//transition metal ion binding;GO:0016616//oxidoreductase activity, acting on the CH-OH group of donors, NAD or NADP as acceptor;GO:0036094	GO:0006007//glucose catabolic process;GO:0052251;GO:0044010	gi|18202254|sp|O94038.1|ADH2_CANAL/7.28982e-172/RecName: Full=Alcohol dehydrogenase 2
orf19.5622	5397	2055	0.9976	271.257	-	K00700|1|0.0|1389|cal:CaO19.13067|1,4-alpha-glucan branching enzyme [EC:2.4.1.18]	-	GO:0016798//hydrolase activity, acting on glycosyl bonds;GO:0043167//ion binding;GO:0016758//transferase activity, transferring hexosyl groups	GO:0005977//glycogen metabolic process	gi|68473480|ref|XP_719298.1|/0/likely glycogen branching enzyme [Candida albicans SC5314]
orf19.5801	5378	1242	0.9984	447.238	-	K10808|1|0.0|775|cal:CaO19.13223|ribonucleoside-diphosphate reductase subunit M2 [EC:1.17.4.1]	GO:0043234//protein complex	GO:0046872//metal ion binding;GO:0016728	GO:0009132//nucleoside diphosphate metabolic process	gi|238882096|gb|EEQ45734.1|/0/ribonucleoside-diphosphate reductase small chain 1 [Candida albicans WO-1]
orf19.4777	5317	1788	0.9994	307.142	-	K00863|1|0.0|1124|cal:CaO19.4777|dihydroxyacetone kinase [EC:2.7.1.29]	-	GO:0016301//kinase activity;GO:0032550	GO:0019400;GO:0006796//phosphate metabolic process	gi|238878667|gb|EEQ42305.1|/0/dihydroxyacetone kinase [Candida albicans WO-1]
orf19.1240	5295	8208	0.9934	66.6298	-	-	-	-	-	gi|68478772|ref|XP_716548.1|/0/hypothetical protein CaO19.1240 [Candida albicans SC5314]
orf19.5021	5288	1254	0.9976	435.546	-	K00627|1|2e-112|405|pic:PICST_81177|pyruvate dehydrogenase E2 component (dihydrolipoamide acetyltransferase) [EC:2.3.1.12]	-	GO:0016740//transferase activity	GO:0040007//growth;GO:0044010	gi|68467353|ref|XP_722338.1|/0/hypothetical protein CaO19.12488 [Candida albicans SC5314]
orf19.4898	5241	690	0.9971	784.522	-	-	GO:0031966//mitochondrial membrane	GO:0036094	-	gi|68465005|ref|XP_723580.1|/5.22403e-123/conserved uncharacterized protein [Candida albicans SC5314]
orf19.6322	5238	846	0.9988	639.492	-	K00540|1|2e-38|158|afm:AFUA_4G08710|[EC:1.-.-.-];K00100|2|5e-32|137|afm:AFUA_2G15740|[EC:1.1.1.-];K13237|4|2e-25|115|cdu:CD36_64400|peroxisomal 2,4-dienoyl-CoA reductase [EC:1.3.1.34];K00065|5|2e-24|112|cpw:CPC735_049110|2-deoxy-D-gluconate 3-dehydrogenase [EC:1.1.1.125]	-	GO:0036094;GO:0016616//oxidoreductase activity, acting on the CH-OH group of donors, NAD or NADP as acceptor	GO:0019568//arabinose catabolic process;GO:0051159	gi|68491391|ref|XP_710493.1|/7.06879e-161/hypothetical protein CaO19.6322 [Candida albicans SC5314]
orf19.4123	5225	4827	0.9988	111.802	-	K12879|1|0.0|2803|cal:CaO19.4123|THO complex subunit 2	-	-	-	gi|68491854|ref|XP_710282.1|/0/hypothetical protein CaO19.4123 [Candida albicans SC5314]
orf19.7106	5215	2304	0.9957	233.782	-	K01301|1|0.0|1558|cal:CaO19.7106|glutamate carboxypeptidase II [EC:3.4.17.21]	-	GO:0008238//exopeptidase activity	GO:0019538//protein metabolic process	gi|68471241|ref|XP_720397.1|/0/hypothetical protein CaO19.7106 [Candida albicans SC5314]
orf19.334	5197	573	0.9913	936.781	-	-	-	-	-	gi|68471709|ref|XP_720161.1|/2.29922e-58/hypothetical protein CaO19.7966 [Candida albicans SC5314]
orf19.2850	5192	5757	0.997	93.149	-	-	-	-	-	gi|68480574|ref|XP_715781.1|/0/hypothetical protein CaO19.2850 [Candida albicans SC5314]
orf19.4246	5180	1794	0.9894	298.227	-	K08744|1|3e-41|169|spo:SPAC22A12.08c|cardiolipin synthase [EC:2.7.8.-]	-	GO:0003824//catalytic activity	GO:0042594//response to starvation;GO:0033554//cellular response to stress;GO:0009607//response to biotic stimulus	gi|68470619|ref|XP_720555.1|/0/hypothetical protein CaO19.4246 [Candida albicans SC5314]
orf19.2724	5176	1497	0.996	357.118	-	-	-	-	-	gi|68470934|ref|XP_720474.1|/1.21579e-139/hypothetical protein CaO19.2724 [Candida albicans SC5314]
orf19.7242	5173	3771	0.995	141.686	-	K12385|1|0.0|2399|cal:CaO19.7242|Niemann-Pick C1 protein	GO:0031224//intrinsic to membrane	GO:0004888//transmembrane receptor activity	-	gi|68482049|ref|XP_715042.1|/0/potential sterol homeostasis protein [Candida albicans SC5314]
orf19.1785	5173	981	0.9949	544.645	-	-	-	-	-	gi|68483377|ref|XP_714430.1|/4.31751e-147/hypothetical protein CaO19.1785 [Candida albicans SC5314]
orf19.5286	5172	867	0.9942	616.14	-	K03809|1|2e-85|315|ctp:CTRG_00571|Trp repressor binding protein	-	GO:0032553;GO:0003824//catalytic activity	GO:0006351//transcription, DNA-dependent	gi|238879984|gb|EEQ43622.1|/3.47094e-118/protoplast secreted protein 2 precursor [Candida albicans WO-1]
orf19.1427	5155	1497	0.9987	355.67	-	K08192|1|9e-53|207|spo:SPCC417.10|MFS transporter, ACS family, allantoate permease	GO:0031224//intrinsic to membrane	-	-	gi|68489250|ref|XP_711554.1|/0/hypothetical protein CaO19.1427 [Candida albicans SC5314]
orf19.891	5154	2337	0.9991	227.785	-	K01490|1|0.0|1453|cal:CaO19.8510|AMP deaminase [EC:3.5.4.6]	-	GO:0016814//hydrolase activity, acting on carbon-nitrogen (but not peptide) bonds, in cyclic amidines	GO:0009152//purine ribonucleotide biosynthetic process;GO:0009127//purine nucleoside monophosphate biosynthetic process	gi|68469763|ref|XP_721133.1|/0/adenosine/AMP deaminase [Candida albicans SC5314]
orf19.1220	5152	1323	0.9985	402.213	-	K04705|1|1e-10|67.0|cnb:CNBF3780|signal transducing adaptor molecule;K00903|4|5e-09|61.6|cal:CaO19.1699|protein-tyrosine kinase [EC:2.7.10.-];K10356|5|7e-09|61.2|mgl:MGL_1086|myosin I	GO:0044424//intracellular part	-	GO:0051704;GO:0071555;GO:0009607//response to biotic stimulus;GO:0030447//filamentous growth;GO:0051641//cellular localization;GO:0016192//vesicle-mediated transport	gi|68491247|ref|XP_710580.1|/0/potential regulator of cytoskeleton and endocytosis Rvs167 [Candida albicans SC5314]
orf19.3838	5137	642	0.9969	826.446	-	K03232|1|9e-83|305|cdu:CD36_44190|elongation factor 1-beta	-	-	GO:0006412//translation	gi|2494267|sp|P78590.1|EF1B_CANAW/1.43475e-84/RecName: Full=Elongation factor 1-beta; Short=EF-1-beta
orf19.1435	5126	1377	0.1692	384.49	-	K03231|1|0.0|904|cal:CaO19.12585|elongation factor 1-alpha	GO:0009277//fungal-type cell wall;GO:0044424//intracellular part	GO:0017111//nucleoside-triphosphatase activity;GO:0032550;GO:0008135//translation factor activity, nucleic acid binding	GO:0006412//translation;GO:0009154;GO:0044403//symbiosis, encompassing mutualism through parasitism	gi|68476725|ref|XP_717655.1|/0/probable translation elongation factor EF-1 alpha [Candida albicans SC5314]
orf19.5561	5107	3234	0.9972	163.104	-	K01408|1|0.0|2121|cal:CaO19.5561|insulysin [EC:3.4.24.56]	-	GO:0043169//cation binding;GO:0016787//hydrolase activity	GO:0019538//protein metabolic process;GO:0009607//response to biotic stimulus;GO:0033554//cellular response to stress;GO:0042594//response to starvation;GO:0040007//growth	gi|68473366|ref|XP_719241.1|/0/potential a-factor pheromone maturation protease [Candida albicans SC5314]
orf19.5118	5103	1887	0.9995	279.315	-	-	GO:0043231//intracellular membrane-bounded organelle	-	-	gi|238878742|gb|EEQ42380.1|/0/hypothetical protein CAWG_00589 [Candida albicans WO-1]
orf19.1052	5083	393	0.9847	1335.88	-	K11252|1|3e-51|198|cal:CaO19.1052|histone H2B	GO:0000785//chromatin;GO:0043231//intracellular membrane-bounded organelle	GO:0003676//nucleic acid binding;GO:0046983//protein dimerization activity	GO:0034728//nucleosome organization	gi|68484779|ref|XP_713701.1|/3.27273e-50/histone H2B [Candida albicans SC5314]
orf19.7018	5052	438	0.9977	1191.32	-	K02964|1|5e-80|294|cdu:CD36_70890|small subunit ribosomal protein S18e	GO:0044444//cytoplasmic part;GO:0030529//ribonucleoprotein complex	GO:0003676//nucleic acid binding;GO:0005198//structural molecule activity	GO:0010467//gene expression	gi|241957179|ref|XP_002421309.1|/4.337e-79/40S ribosomal protein S18 [Candida dubliniensis CD36]
orf19.978	5038	2130	0.9986	244.297	-	K11684|1|0.0|1110|cal:CaO19.978|bromodomain-containing factor 1	-	-	-	gi|68478269|ref|XP_716876.1|/0/hypothetical protein CaO19.8593 [Candida albicans SC5314]
orf19.2432	5021	1104	0.9991	469.744	-	K09051|1|3e-18|92.0|sce:YFL031W|cAMP response element-binding protein, other eukaryote	-	GO:0003677//DNA binding;GO:0001071//nucleic acid binding transcription factor activity	GO:0006351//transcription, DNA-dependent	gi|154550425|gb|ABS83487.1|/8.01176e-132/bZIP transcription factor [Candida albicans]
orf19.1672	5012	3666	0.9989	141.208	-	K05236|1|0.0|2315|cal:CaO19.1672|coatomer protein complex, subunit alpha (xenin)	GO:0030120//vesicle coat	GO:0034062//RNA polymerase activity;GO:0001882//nucleoside binding	GO:0010467//gene expression;GO:0015031//protein transport	gi|68468379|ref|XP_721749.1|/0/hypothetical protein CaO19.1672 [Candida albicans SC5314]
orf19.1059	5000	318	0.8868	1623.99	-	K11254|1|8e-40|160|cdu:CD36_04000|histone H4	GO:0000785//chromatin;GO:0043231//intracellular membrane-bounded organelle	GO:0003676//nucleic acid binding;GO:0046983//protein dimerization activity	GO:0034728//nucleosome organization	gi|344303755|gb|EGW34004.1|/9.87323e-39/hypothetical protein SPAPADRAFT_59417 [Spathaspora passalidarum NRRL Y-27907]
orf19.968	4994	396	0.9975	1302.55	-	-	GO:0044464//cell part	-	-	gi|68478249|ref|XP_716866.1|/1.04977e-48/hypothetical protein CaO19.8583 [Candida albicans SC5314]
orf19.6324	4992	2238	0.992	230.385	-	K15445|1|3e-148|525|ure:UREG_07596|tRNA (guanine9-N1)-methyltransferase [EC:2.1.1.221]	-	-	GO:0042493//response to drug;GO:0009607//response to biotic stimulus;GO:0033554//cellular response to stress;GO:0042594//response to starvation;GO:0040007//growth	gi|68491395|ref|XP_710495.1|/0/hypothetical protein CaO19.6324 [Candida albicans SC5314]
orf19.2881	4953	2991	0.994	171.038	-	-	-	GO:0003824//catalytic activity	GO:0051704;GO:0006057	gi|68480991|ref|XP_715537.1|/0/hypothetical protein CaO19.2881 [Candida albicans SC5314]
orf19.5081	4935	3054	0.9993	166.901	-	K03243|1|0.0|1130|cal:CaO19.12547|translation initiation factor 5B	-	GO:0017111//nucleoside-triphosphatase activity;GO:0032550;GO:0008135//translation factor activity, nucleic acid binding	GO:0006412//translation;GO:0009154	gi|68476653|ref|XP_717619.1|/0/hypothetical protein CaO19.5081 [Candida albicans SC5314]
orf19.5285	4920	600	0.9983	846.942	-	K03809|1|5e-97|352|cdu:CD36_30720|Trp repressor binding protein	-	GO:0032553;GO:0003824//catalytic activity	GO:0006351//transcription, DNA-dependent	gi|238879985|gb|EEQ43623.1|/4.83722e-97/protoplast secreted protein 2 precursor [Candida albicans WO-1]
orf19.1777	4913	4149	0.9986	122.305	-	K11838|1|0.0|2524|cal:CaO19.9344|ubiquitin carboxyl-terminal hydrolase 7 [EC:3.1.2.15]	-	GO:0016790//thiolester hydrolase activity;GO:0070011	GO:0019941//modification-dependent protein catabolic process	gi|68483361|ref|XP_714422.1|/0/hypothetical protein CaO19.1777 [Candida albicans SC5314]
orf19.2823	4905	1803	0.9978	280.985	-	K09274|1|8e-137|486|cal:CaO19.10341|HMG box factor, other	GO:0000785//chromatin	GO:0001071//nucleic acid binding transcription factor activity;GO:0043566//structure-specific DNA binding	GO:0006357//regulation of transcription from RNA polymerase II promoter;GO:0042594//response to starvation;GO:0051704;GO:0033554//cellular response to stress;GO:0060258//negative regulation of filamentous growth;GO:0009607//response to biotic stimulus	gi|13183714|gb|AAK15315.1|AF330198_1/9.28282e-153/regulator of filamentous growth and virulence Rfg1 [Candida albicans]
orf19.3002	4866	771	0.9922	651.865	-	K02984|1|6e-130|462|cdu:CD36_02890|small subunit ribosomal protein S3Ae	GO:0015935//small ribosomal subunit	GO:0005198//structural molecule activity	GO:0010467//gene expression	gi|68468883|ref|XP_721500.1|/6.0559e-129/cytosolic ribosomal protein S1 (rp10) [Candida albicans SC5314]
orf19.3861	4854	1032	0.9961	485.803	-	K09510|1|7e-150|529|cal:CaO19.11342|DnaJ homolog subfamily B member 4	-	GO:0005515//protein binding	GO:0044267//cellular protein metabolic process	gi|68485077|ref|XP_713528.1|/6.53924e-149/potential HSP40 family chaperone [Candida albicans SC5314]
orf19.6442	4853	7251	0.999	69.1277	-	K12856|1|0.0|4684|cal:CaO19.13800|pre-mRNA-processing factor 8	GO:0030529//ribonucleoprotein complex	-	GO:0000377	gi|68479495|ref|XP_716279.1|/0/likely spliceosomal factor Prp8p [Candida albicans SC5314]
orf19.1258	4843	714	0.9986	700.577	-	-	-	-	-	gi|68478808|ref|XP_716566.1|/3.98209e-44/hypothetical protein CaO19.1258 [Candida albicans SC5314]
orf19.7217	4817	1092	0.9954	455.611	-	K02930|1|0.0|642|cal:CaO19.7217|large subunit ribosomal protein L4e	GO:0030529//ribonucleoprotein complex	GO:0005198//structural molecule activity	GO:0010467//gene expression	gi|68482001|ref|XP_715018.1|/0/likely cytosolic ribosomal protein L4 [Candida albicans SC5314]
orf19.5627	4761	1107	0.9928	444.212	-	K13162|1|4e-29|128|uma:UM05909.1|poly(rC)-binding protein 2/3/4	-	GO:0003676//nucleic acid binding	-	gi|68473725|ref|XP_719187.1|/9.45962e-149/hypothetical protein CaO19.5627 [Candida albicans SC5314]
orf19.4282	4755	2658	0.9996	184.772	-	-	-	-	-	gi|241955653|ref|XP_002420547.1|/0/conserved hypothetical protein [Candida dubliniensis CD36]
orf19.1368	4750	1827	0.9825	268.531	-	-	-	-	-	gi|68483016|ref|XP_714542.1|/0/hypothetical protein CaO19.1368 [Candida albicans SC5314]
orf19.5626	4744	1230	0.9984	398.363	-	-	-	-	-	gi|68473723|ref|XP_719186.1|/3.78113e-149/hypothetical protein CaO19.5626 [Candida albicans SC5314]
orf19.6073	4714	876	0.9989	555.809	-	K00510|1|3e-120|430|pic:PICST_86063|heme oxygenase [EC:1.14.99.3]	GO:0016020//membrane	GO:0016705//oxidoreductase activity, acting on paired donors, with incorporation or reduction of molecular oxygen	GO:0010033//response to organic substance;GO:0006875//cellular metal ion homeostasis;GO:0055114//oxidation-reduction process	gi|68473864|ref|XP_719035.1|/7.20233e-164/heme oxygenase [Candida albicans SC5314]
orf19.339	4695	1725	0.9983	281.117	-	K03885|1|0.0|1139|cal:CaO19.339|NADH dehydrogenase [EC:1.6.99.3]	GO:0016020//membrane	GO:0001071//nucleic acid binding transcription factor activity;GO:0000166//nucleotide binding;GO:0050136//NADH dehydrogenase (quinone) activity	GO:0006351//transcription, DNA-dependent	gi|68471721|ref|XP_720167.1|/0/potential mitochondrial nonproton-pumping NADH dehydrogenase [Candida albicans SC5314]
orf19.5943.1	4693	804	0.9988	602.885	-	K13199|1|2e-12|72.0|pcs:Pc18g00860|plasminogen activator inhibitor 1 RNA-binding protein	-	-	GO:0065007//biological regulation	gi|238880886|gb|EEQ44524.1|/4.407e-85/hypothetical protein CAWG_02794 [Candida albicans WO-1]
orf19.930	4680	906	0.9945	533.528	-	K05863|1|7e-161|565|cal:CaO19.930|solute carrier family 25 (mitochondrial adenine nucleotide translocator), member 4/5/6/31	GO:0019866//organelle inner membrane;GO:0043231//intracellular membrane-bounded organelle;GO:0031224//intrinsic to membrane	-	GO:0051234//establishment of localization	gi|68478175|ref|XP_716829.1|/6.69195e-160/potential mitochondrial inner membrane ATP/ADP translocator [Candida albicans SC5314]
orf19.5294	4671	1140	0.9991	423.199	-	K00162|1|0.0|748|cal:CaO19.12753|pyruvate dehydrogenase E1 component subunit beta [EC:1.2.4.1]	-	GO:0004738//pyruvate dehydrogenase activity	GO:0006085//acetyl-CoA biosynthetic process	gi|238881456|gb|EEQ45094.1|/0/pyruvate dehydrogenase E1 component [Candida albicans WO-1]
orf19.6507	4663	1164	0.9991	413.764	-	K01265|1|1e-59|229|mgr:MGG_06316|methionyl aminopeptidase [EC:3.4.11.18];K14813|3|1e-18|93.6|spo:SPBC23E6.05|metalloprotease ARX1 [EC:3.-.-.-]	-	GO:0003676//nucleic acid binding;GO:0008238//exopeptidase activity	-	gi|241957381|ref|XP_002421410.1|/0/methionine aminopeptidase, putative [Candida dubliniensis CD36]
orf19.1183	4662	1647	0.9988	292.36	-	-	-	-	-	gi|68487640|ref|XP_712301.1|/0/potential vacuolar protein [Candida albicans SC5314]
orf19.2309.2	4644	765	0.9987	627.004	-	K02938|1|2e-135|480|cdu:CD36_10370|large subunit ribosomal protein L8e	GO:0030529//ribonucleoprotein complex	GO:0003723//RNA binding;GO:0005198//structural molecule activity	GO:0010467//gene expression	gi|241949915|ref|XP_002417680.1|/2.11635e-134/60S ribosomal protein L2 [Candida dubliniensis CD36]
orf19.1693	4643	8493	0.9976	56.4648	-	-	-	GO:0001071//nucleic acid binding transcription factor activity	GO:0042594//response to starvation;GO:0071555;GO:0033554//cellular response to stress;GO:0040007//growth;GO:1900192;GO:0032506;GO:0042493//response to drug;GO:0006351//transcription, DNA-dependent;GO:0036176;GO:0009607//response to biotic stimulus	gi|68468656|ref|XP_721647.1|/0/potential regulator of polarized morphogenesis Tao3p [Candida albicans SC5314]
orf19.7466	4635	6816	0.9996	70.236	-	K11262|1|0.0|4403|cal:CaO19.7466|acetyl-CoA carboxylase / biotin carboxylase [EC:6.4.1.2 6.3.4.14]	-	GO:0016421//CoA carboxylase activity;GO:0043169//cation binding;GO:0016879//ligase activity, forming carbon-nitrogen bonds;GO:0032550	GO:0006631//fatty acid metabolic process	gi|68474502|ref|XP_718624.1|/0/hypothetical protein CaO19.7466 [Candida albicans SC5314]
orf19.5171	4630	2634	0.9985	181.554	-	K00728|1|0.0|1668|cal:CaO19_5171|dolichyl-phosphate-mannose-protein mannosyltransferase [EC:2.4.1.109]	-	GO:0000030//mannosyltransferase activity	GO:0006486//protein glycosylation	gi|238883429|gb|EEQ47067.1|/0/dolichyl-phosphate-mannose-protein mannosyltransferase 1 [Candida albicans WO-1]
orf19.6656	4623	1566	0.9981	304.91	-	-	GO:0031224//intrinsic to membrane	GO:0008324//cation transmembrane transporter activity	GO:0045852;GO:0010038//response to metal ion;GO:0042594//response to starvation;GO:0030447//filamentous growth;GO:0033554//cellular response to stress;GO:0006812//cation transport;GO:0009607//response to biotic stimulus	gi|68489472|ref|XP_711409.1|/0/hypothetical protein CaO19.6656 [Candida albicans SC5314]
orf19.5642	4618	414	0.9976	1152.11	-	-	-	-	-	gi|68485385|ref|XP_713370.1|/8.38022e-75/hypothetical protein CaO19.13087 [Candida albicans SC5314]
orf19.4907	4615	1818	0.9978	262.191	-	-	-	-	-	gi|68465023|ref|XP_723589.1|/0/hypothetical protein CaO19.4907 [Candida albicans SC5314]
orf19.7670	4611	2772	0.996	171.807	-	K07300|1|0.0|1685|cal:CaO19.7670|Ca2+:H+ antiporter	GO:0031224//intrinsic to membrane	-	-	gi|68473247|ref|XP_719429.1|/0/potential sodium/calcium exchanger protein [Candida albicans SC5314]
orf19.646	4611	1122	0.9973	424.465	-	K01915|1|0.0|785|cal:CaO19.646|glutamine synthetase [EC:6.3.1.2]	GO:0044424//intracellular part	GO:0016211//ammonia ligase activity;GO:0032550	GO:0006541//glutamine metabolic process	gi|68488316|ref|XP_711992.1|/0/likely glutamine synthetase [Candida albicans SC5314]
orf19.2138	4596	3267	0.9948	145.302	-	K01870|1|0.0|2127|cal:CaO19.9685|isoleucyl-tRNA synthetase [EC:6.1.1.5]	GO:0044424//intracellular part	GO:0032550;GO:0052689;GO:0004812//aminoacyl-tRNA ligase activity	GO:0006448//regulation of translational elongation;GO:0006418//tRNA aminoacylation for protein translation	gi|68487429|ref|XP_712413.1|/0/probable Isoleucyl-tRNA synthetase [Candida albicans SC5314]
orf19.348	4594	2157	0.9968	219.979	-	-	GO:0031224//intrinsic to membrane	-	GO:0071555;GO:0006077//1,6-beta-glucan metabolic process;GO:0032506	gi|68471739|ref|XP_720176.1|/0/potential cell wall beta-glucan synthase [Candida albicans SC5314]
orf19.6011	4562	4236	0.9991	111.234	-	K11644|1|0.0|2300|cdu:CD36_00880|paired amphipathic helix protein Sin3a	GO:0043231//intracellular membrane-bounded organelle	-	GO:0006351//transcription, DNA-dependent	gi|241948085|ref|XP_002416765.1|/0/Sin3p-Rpd3p histone-deacetylase complex, DNA binding subunit, putative [Candida dubliniensis CD36]
orf19.1354	4540	606	0.9934	773.79	-	-	GO:0016020//membrane	-	-	gi|74584088|sp|Q59KG2.1|RGI1_CANAL/8.5602e-118/RecName: Full=Respiratory growth induced protein 1
orf19.6573	4517	6759	0.9676	69.0252	-	K08773|1|5e-15|84.3|uma:UM01028.1|RalA-binding protein 1	GO:0044464//cell part	GO:0008047//enzyme activator activity;GO:0030695//GTPase regulator activity;GO:0008289//lipid binding	GO:0043087//regulation of GTPase activity;GO:0007264//small GTPase mediated signal transduction	gi|68469244|ref|XP_721409.1|/0/hypothetical protein CaO19.6573 [Candida albicans SC5314]
orf19.2050	4514	1623	0.9945	287.265	-	K01066|1|0.0|666|pic:PICST_29356|esterase / lipase [EC:3.1.1.-]	-	-	GO:0044238//primary metabolic process	gi|68472611|ref|XP_719624.1|/0/hypothetical protein CaO19.9598 [Candida albicans SC5314]
orf19.4775	4509	2286	0.9834	203.725	-	K09419|1|0.0|1291|cal:CaO19.4775|heat shock transcription factor, other eukaryote	GO:0043231//intracellular membrane-bounded organelle	GO:0001071//nucleic acid binding transcription factor activity;GO:0003677//DNA binding	GO:0009408//response to heat;GO:0006366//transcription from RNA polymerase II promoter	gi|68464767|ref|XP_723461.1|/0/potential HSF-type DNA binding transcription factor [Candida albicans SC5314]
orf19.3230	4509	3519	0.9977	132.343	-	-	-	GO:0008289//lipid binding	GO:0042493//response to drug;GO:0006996//organelle organization	gi|68475961|ref|XP_717921.1|/0/hypothetical protein CaO19.3230 [Candida albicans SC5314]
orf19.6749	4505	1785	0.9961	260.673	-	K04567|1|0.0|1153|cal:CaO19.14041|lysyl-tRNA synthetase, class II [EC:6.1.1.6]	GO:0044424//intracellular part	GO:0032550;GO:0004812//aminoacyl-tRNA ligase activity	GO:0006418//tRNA aminoacylation for protein translation	gi|238881122|gb|EEQ44760.1|/0/lysyl-tRNA synthetase [Candida albicans WO-1]
orf19.1264	4503	2217	0.9959	209.786	-	K00521|1|2e-133|476|pic:PICST_40289|ferric-chelate reductase [EC:1.16.1.7]	GO:0031224//intrinsic to membrane	GO:0016723//oxidoreductase activity, oxidizing metal ions, NAD or NADP as acceptor	GO:0035434//copper ion transmembrane transport;GO:0006875//cellular metal ion homeostasis	gi|68478820|ref|XP_716572.1|/0/likely ferric reductase [Candida albicans SC5314]
orf19.3612	4494	606	0.9983	765.95	-	K03809|1|3e-116|416|cal:CaO19.11095|Trp repressor binding protein	-	GO:0032553;GO:0016651//oxidoreductase activity, acting on NADH or NADPH	GO:0006351//transcription, DNA-dependent	gi|238883737|gb|EEQ47375.1|/2.33117e-115/protoplast secreted protein 2 precursor [Candida albicans WO-1]
orf19.5100	4488	4821	0.9981	96.1514	-	K05658|1|4e-53|210|afm:AFUA_6G03470|ATP-binding cassette, subfamily B (MDR/TAP), member 1	GO:0000324//fungal-type vacuole;GO:0031224//intrinsic to membrane	GO:0032550;GO:0017111//nucleoside-triphosphatase activity;GO:0008509//anion transmembrane transporter activity;GO:0015405	GO:0040007//growth;GO:0006820//anion transport;GO:0042594//response to starvation;GO:0009607//response to biotic stimulus;GO:0009154;GO:0051704;GO:0033554//cellular response to stress	gi|68476689|ref|XP_717637.1|/0/vacuolar multi-drug resistance ABC transporter [Candida albicans SC5314]
orf19.6883	4485	1293	0.993	358.265	-	K05393|1|4e-80|297|uma:UM03490.1|chloride channel, other eukaryote;K06867|2|1e-10|67.4|kla:KLLA0C04147g|	-	-	-	gi|68486581|ref|XP_712841.1|/0/likely oxysterol-binding protein [Candida albicans SC5314]
orf19.3198	4479	1302	0.9992	355.312	-	K05393|1|2e-31|135|uma:UM03490.1|chloride channel, other eukaryote;K06867|2|4e-25|115|cgr:CAGL0C05049g|	-	-	-	gi|60390597|sp|Q9UW25.1|OBPA_CANAL/0/RecName: Full=Oxysterol-binding protein-like protein OBPa
orf19.3767	4462	4020	0.9925	114.642	-	-	GO:0031224//intrinsic to membrane	-	GO:0045184//establishment of protein localization	gi|68490804|ref|XP_710797.1|/0/hypothetical protein CaO19.3767 [Candida albicans SC5314]
orf19.1193	4460	1740	0.9983	264.744	-	K03293|1|6e-110|397|kla:KLLA0A06930g|amino acid transporter, AAT family	GO:0031224//intrinsic to membrane	GO:0046943//carboxylic acid transmembrane transporter activity	GO:0006865//amino acid transport	gi|68487368|ref|XP_712455.1|/0/potential glutamine permease [Candida albicans SC5314]
orf19.3264.1	4436	165	0.9939	2776.82	-	-	-	-	-	-
orf19.5686	4434	603	0.995	759.483	-	-	-	-	-	gi|68491356|ref|XP_710515.1|/1.85279e-112/hypothetical protein CaO19.5686 [Candida albicans SC5314]
orf19.4346	4433	6276	0.9989	72.9549	-	-	-	-	GO:0016192//vesicle-mediated transport;GO:0009987//cellular process	gi|68470811|ref|XP_720651.1|/0/hypothetical protein CaO19.4346 [Candida albicans SC5314]
orf19.6176	4427	1440	0.9986	317.532	-	K10956|1|0.0|868|cal:CaO19.6176|protein transport protein SEC61 subunit alpha	GO:0031224//intrinsic to membrane;GO:0031090//organelle membrane;GO:0043231//intracellular membrane-bounded organelle	-	GO:0045184//establishment of protein localization	gi|7710957|emb|CAB90210.1|/0/SEC61 protein [Candida albicans]
orf19.7592	4419	2091	0.9943	218.278	-	K01897|1|0.0|1397|cal:CaO19.7592|long-chain acyl-CoA synthetase [EC:6.2.1.3]	-	GO:0015645//fatty acid ligase activity	GO:0006631//fatty acid metabolic process	gi|68473097|ref|XP_719354.1|/0/likely long chain fatty acid-CoA synthetase Faa4p [Candida albicans SC5314]
orf19.1189	4411	2055	0.9961	221.7	-	-	-	-	-	gi|68487652|ref|XP_712307.1|/0/hypothetical protein CaO19.1189 [Candida albicans SC5314]
orf19.5224	4409	2835	0.9993	160.63	-	K06276|1|2e-104|380|afm:AFUA_3G12670|3-phosphoinositide dependent protein kinase-1 [EC:2.7.11.1];K08286|3|9e-104|377|sce:YOL100W|protein-serine/threonine kinase [EC:2.7.11.-]	-	GO:0004672//protein kinase activity;GO:0032550	GO:0006796//phosphate metabolic process;GO:0006464//protein modification process	gi|68479228|ref|XP_716293.1|/0/likely protein kinase [Candida albicans SC5314]
orf19.54	4407	1965	0.9975	231.644	-	K13682|1|0.0|1323|cal:CaO19.7715|beta-1,2-mannosyltransferase [EC:2.4.1.-]	GO:0031224//intrinsic to membrane	-	GO:0006687//glycosphingolipid metabolic process;GO:0010383	gi|68490636|ref|XP_710865.1|/0/hypothetical WRY family protein 7 [Candida albicans SC5314]
orf19.1860	4398	1248	0.9599	363.982	-	K01900|1|0.0|751|cdu:CD36_32310|succinyl-CoA synthetase beta subunit [EC:6.2.1.4 6.2.1.5]	-	GO:0032550;GO:0004774//succinate-CoA ligase activity;GO:0043169//cation binding	-	gi|238880090|gb|EEQ43728.1|/0/succinyl-CoA ligase beta-chain, mitochondrial precursor [Candida albicans WO-1]
orf19.4565	4387	927	0.9968	488.796	-	K01210|1|3e-171|599|cal:CaO19.12034|glucan 1,3-beta-glucosidase [EC:3.2.1.58]	GO:0009277//fungal-type cell wall	GO:0042123;GO:0008422//beta-glucosidase activity	GO:0051701;GO:0071555;GO:0044010;GO:0044116;GO:0044238//primary metabolic process	gi|68466015|ref|XP_722782.1|/3.33001e-170/potential glycosyl hydrolase [Candida albicans SC5314]
orf19.4753	4386	3441	0.9968	131.651	-	K00900|1|0.0|1882|cal:CaO19.4753|6-phosphofructo-2-kinase [EC:2.7.1.105]	-	GO:0008443//phosphofructokinase activity;GO:0032550	GO:0006796//phosphate metabolic process;GO:0019318//hexose metabolic process	gi|68464723|ref|XP_723439.1|/0/hypothetical protein CaO19.4753 [Candida albicans SC5314]
orf19.5260	4384	2859	0.9986	158.379	-	K03032|1|0.0|1720|cal:CaO19.5260|26S proteasome regulatory subunit N2	GO:0043234//protein complex	-	GO:0009894	gi|68479171|ref|XP_716391.1|/0/likely 26S proteasome regulatory particle subunit Rpn2p [Candida albicans SC5314]
orf19.1760	4359	876	0.9966	513.952	-	K07974|1|1e-94|345|cal:CaO19.1760|Ras family, other	GO:0016020//membrane	GO:0032550;GO:0017111//nucleoside-triphosphatase activity	GO:0071396//cellular response to lipid;GO:0051832;GO:0090033;GO:1900190;GO:0006915//apoptosis;GO:0019935//cyclic-nucleotide-mediated signaling;GO:0007264//small GTPase mediated signal transduction;GO:0031589//cell-substrate adhesion;GO:0048522;GO:0009154;GO:0009408//response to heat;GO:0002833;GO:0001678//cellular glucose homeostasis;GO:0043708;GO:0006979//response to oxidative stress	gi|68483327|ref|XP_714405.1|/1.0262e-93/Ras family GTPase involved in hyphal growth [Candida albicans SC5314]
orf19.3087	4356	582	0.8832	773.045	-	K02977|1|2e-80|296|cal:CaO19.10599|small subunit ribosomal protein S27Ae	GO:0030529//ribonucleoprotein complex	GO:0005198//structural molecule activity	GO:0010467//gene expression;GO:0022613//ribonucleoprotein complex biogenesis;GO:0032446//protein modification by small protein conjugation	gi|68481104|ref|XP_715467.1|/1.88668e-79/ubiquitin-ribosomal protein fusion S27a [Candida albicans SC5314]
orf19.2277	4355	1335	0.9948	336.935	-	K04345|1|0.0|760|cal:CaO19.2277|protein kinase A [EC:2.7.11.11]	-	GO:0032550;GO:0004690//cyclic nucleotide-dependent protein kinase activity	GO:0051828;GO:0032109;GO:0042594//response to starvation;GO:0033554//cellular response to stress;GO:0040007//growth;GO:0032989;GO:0006464//protein modification process;GO:0043708;GO:0006796//phosphate metabolic process;GO:0044115;GO:0002833;GO:1900190;GO:0031589//cell-substrate adhesion	gi|68482468|ref|XP_714866.1|/0/likely protein kinase [Candida albicans SC5314]
orf19.6165	4355	2991	0.9967	150.387	-	K00164|1|0.0|1998|cal:CaO19.6165|2-oxoglutarate dehydrogenase E1 component [EC:1.2.4.2]	-	GO:0016624//oxidoreductase activity, acting on the aldehyde or oxo group of donors, disulfide as acceptor;GO:0019842//vitamin binding	GO:0009060//aerobic respiration	gi|238880525|gb|EEQ44163.1|/0/2-oxoglutarate dehydrogenase E1 component, mitochondrial precursor [Candida albicans WO-1]
orf19.1526	4345	5073	0.9998	88.4636	-	K11786|1|0.0|2575|cal:CaO19.1526|ATP-dependent helicase STH1/SNF2 [EC:3.6.4.-]	-	GO:0032550;GO:0017111//nucleoside-triphosphatase activity;GO:0003676//nucleic acid binding	GO:0006351//transcription, DNA-dependent;GO:0090033;GO:1900440;GO:0002833;GO:0051704	gi|74099650|gb|AAZ99066.1|/0/Swi/Snf core member protein [Candida albicans]
orf19.3358	4339	972	0.9949	461.066	-	K01899|1|6e-153|539|cal:CaO19.10866|succinyl-CoA synthetase alpha subunit [EC:6.2.1.4 6.2.1.5]	-	GO:0046912//transferase activity, transferring acyl groups, acyl groups converted into alkyl on transfer;GO:0036094;GO:0004774//succinate-CoA ligase activity	-	gi|68475125|ref|XP_718448.1|/5.734e-152/hypothetical protein CaO19.10866 [Candida albicans SC5314]
orf19.4969	4333	4512	0.9758	99.1881	-	K12618|1|0.0|2494|cal:CaO19.12434|5'-3' exoribonuclease 1 [EC:3.1.13.-]	GO:0044464//cell part	GO:0004527//exonuclease activity;GO:0097159	GO:0006402//mRNA catabolic process	gi|68467259|ref|XP_722291.1|/0/hypothetical protein CaO19.12434 [Candida albicans SC5314]
orf19.7140	4325	747	0.9946	598.006	-	K00545|1|2e-142|503|cal:CaO19.7140|catechol O-methyltransferase [EC:2.1.1.6]	-	GO:0008171//O-methyltransferase activity	GO:0008152//metabolic process	gi|68481642|ref|XP_715189.1|/2.22673e-141/potential catechol-O-methyltransferase [Candida albicans SC5314]
orf19.5911	4314	1248	0.9984	357.031	-	K00908|1|0.0|774|cal:CaO19.5911|Ca2+/calmodulin-dependent protein kinase [EC:2.7.11.17]	-	GO:0004674//protein serine/threonine kinase activity;GO:0032550	GO:0006796//phosphate metabolic process;GO:0006464//protein modification process	gi|68465525|ref|XP_723124.1|/0/potential calmodulin-dependent protein kinase [Candida albicans SC5314]
orf19.1444	4309	1569	0.9968	283.657	-	K12471|1|0.0|680|cal:CaO19.1444|epsin	-	-	-	gi|68466597|ref|XP_722494.1|/0/potential epsin-like clathrin-binding protein [Candida albicans SC5314]
orf19.5343	4307	1350	0.9985	329.519	-	-	-	GO:0005488//binding	-	gi|19908460|gb|AAM02905.1|AF237674_1/0/zinc-finger transcription factor [Candida albicans]
orf19.505	4301	1638	0.9982	271.204	-	K07253|1|6e-35|148|ppl:POSPLDRAFT_95708|phenylpyruvate tautomerase [EC:5.3.2.1]	-	GO:0008092//cytoskeletal protein binding	GO:0032989;GO:0006996//organelle organization	gi|5381432|gb|AAD42978.1|AF163838_1/0/adenylate cyclase-associated protein homolog [Candida albicans]
orf19.2994	4298	609	0.9951	728.935	-	K02873|1|8e-100|361|cal:CaO19.10511|large subunit ribosomal protein L13e	GO:0030529//ribonucleoprotein complex	GO:0005198//structural molecule activity	GO:0010467//gene expression	gi|68468867|ref|XP_721492.1|/6.89936e-99/likely cytosolic ribosomal protein L13 [Candida albicans SC5314]
orf19.5964	4288	546	0.9927	811.152	-	K07977|1|7e-101|364|cdu:CD36_84920|Arf/Sar family, other	GO:0044464//cell part	GO:0032550	GO:0035556//intracellular signal transduction;GO:0042493//response to drug	gi|68465627|ref|XP_723175.1|/6.27676e-100/potential ADP-ribosylation factor [Candida albicans SC5314]
orf19.889	4283	1647	0.9994	268.593	-	K00877|1|0.0|1004|cal:CaO19.8508|hydroxymethylpyrimidine/phosphomethylpyrimidine kinase [EC:2.7.1.49 2.7.4.7]	-	GO:0001071//nucleic acid binding transcription factor activity;GO:0016301//kinase activity	GO:0006772//thiamine metabolic process;GO:0006796//phosphate metabolic process;GO:0006351//transcription, DNA-dependent	gi|68469759|ref|XP_721131.1|/0/hypothetical protein CaO19.8508 [Candida albicans SC5314]
orf19.1949	4282	2082	0.9947	212.425	-	K01528|1|0.0|766|cne:CNA05470|dynamin GTPase [EC:3.6.5.5]	-	GO:0017111//nucleoside-triphosphatase activity;GO:0032550	GO:0009154;GO:0030447//filamentous growth;GO:0044010;GO:0006605//protein targeting	gi|238882526|gb|EEQ46164.1|/0/vacuolar sorting protein 1 [Candida albicans WO-1]
orf19.2038	4276	1257	0.9992	351.352	-	-	-	-	-	gi|68472587|ref|XP_719612.1|/0/hypothetical protein CaO19.9586 [Candida albicans SC5314]
orf19.3268	4271	504	0.998	875.264	-	-	GO:0015630//microtubule cytoskeleton	-	GO:0010467//gene expression	gi|74586298|sp|Q5A860.1|TCTP_CANAL/1.48871e-83/RecName: Full=Translationally-controlled tumor protein homolog; Short=TCTP
orf19.6812	4264	2310	0.9996	190.654	-	K00728|1|0.0|1604|cal:CaO19.14104|dolichyl-phosphate-mannose-protein mannosyltransferase [EC:2.4.1.109]	GO:0016020//membrane	GO:0000030//mannosyltransferase activity	GO:0042493//response to drug;GO:0044010;GO:0006486//protein glycosylation;GO:0036176	gi|68472223|ref|XP_719907.1|/0/hypothetical protein CaO19.6812 [Candida albicans SC5314]
orf19.5148	4245	5073	0.9982	86.4276	-	K01768|1|0.0|3071|cal:CaO19_5151|adenylate cyclase [EC:4.6.1.1]	-	GO:0016829//lyase activity;GO:0046872//metal ion binding;GO:0009975//cyclase activity	GO:0009165//nucleotide biosynthetic process;GO:0046058//cAMP metabolic process;GO:0007165//signal transduction	gi|77022942|ref|XP_888915.1|/0/hypothetical protein CaO19_5151 [Candida albicans SC5314]
orf19.3840	4240	4227	0.9988	103.603	-	K07359|1|0.0|2395|cal:CaO19.11321|calcium/calmodulin-dependent protein kinase kinase [EC:2.7.11.17]	-	GO:0004672//protein kinase activity;GO:0032550	GO:0006796//phosphate metabolic process;GO:0006464//protein modification process	gi|68477387|ref|XP_717320.1|/0/likely protein kinase [Candida albicans SC5314]
orf19.2179	4236	1815	0.9994	241.057	-	K08197|1|0.0|1135|cal:CaO19.2179|MFS transporter, SIT family, siderophore-iron:H+ symporter	GO:0031224//intrinsic to membrane;GO:0030529//ribonucleoprotein complex	GO:0042927	GO:0015688//iron chelate transport;GO:0015833//peptide transport;GO:0042493//response to drug	gi|68479941|ref|XP_716020.1|/0/ferrichrome-type siderophore transporter [Candida albicans SC5314]
orf19.5225.2	4233	411	0.9951	1063.77	-	K02901|1|6e-64|241|cdu:CD36_11610|large subunit ribosomal protein L27e	GO:0030529//ribonucleoprotein complex	GO:0005198//structural molecule activity	GO:0010467//gene expression	gi|15214261|sp|Q9P843.1|RL27_CANAL/2.53651e-63/RecName: Full=60S ribosomal protein L27
orf19.2478.1	4224	726	0.9986	600.935	-	K02937|1|4e-112|402|cdu:CD36_05400|large subunit ribosomal protein L7e	GO:0030529//ribonucleoprotein complex	-	-	gi|241948967|ref|XP_002417206.1|/3.90983e-111/60S ribosomal protein L7 [Candida dubliniensis CD36]
orf19.4328	4216	3615	0.9994	120.457	-	K01533|1|0.0|2107|cal:CaO19.4328|Cu2+-exporting ATPase [EC:3.6.3.4]	GO:0031224//intrinsic to membrane	GO:0043169//cation binding;GO:0032550;GO:0019829//cation-transporting ATPase activity	GO:0030001//metal ion transport	gi|14132780|gb|AAK52331.1|/0/copper-transporting P-type ATPase [Candida albicans]
orf19.1084	4191	6051	0.9969	71.5369	-	K12604|1|0.0|3472|cal:CaO19.1084|CCR4-NOT transcription complex subunit 1	-	-	GO:0042594//response to starvation;GO:0033554//cellular response to stress;GO:0040007//growth;GO:0009607//response to biotic stimulus	gi|68488077|ref|XP_712097.1|/0/potential mRNA deadenylase and CCR4-NOT complex subunit Cdc39p [Candida albicans SC5314]
orf19.6220.3	4182	471	0.9915	917.071	-	K07567|1|1e-18|91.3|nfi:NFIA_029310|TdcF protein;K06927|2|5e-06|49.3|sce:YLR143W|	-	-	-	gi|241949165|ref|XP_002417305.1|/1.6183e-72/isoleucine biosynthesis sensor/protein, putative; mitochondrial function maintenance protein, putative [Candida dubliniensis CD36]
orf19.6975	4180	786	0.9987	549.28	-	K02998|1|3e-130|463|cdu:CD36_85350|small subunit ribosomal protein SAe	GO:0044391	GO:0005198//structural molecule activity	GO:0010467//gene expression	gi|229462742|sp|O42817.2|RSSA_CANAL/9.69681e-130/RecName: Full=40S ribosomal protein S0
orf19.6871	4170	4059	0.9993	106.11	-	-	-	-	-	gi|68486557|ref|XP_712829.1|/0/hypothetical protein CaO19.14160 [Candida albicans SC5314]
orf19.5647	4163	1302	0.9992	330.244	-	K12812|1|0.0|863|cdu:CD36_40290|ATP-dependent RNA helicase UAP56/SUB2 [EC:3.6.4.13]	GO:0043231//intracellular membrane-bounded organelle;GO:0030529//ribonucleoprotein complex	GO:0032550;GO:0003676//nucleic acid binding;GO:0042623//ATPase activity, coupled	GO:0006396//RNA processing;GO:0050658//RNA transport	gi|238881797|gb|EEQ45435.1|/0/ATP-dependent RNA helicase SUB2 [Candida albicans WO-1]
orf19.7469	4155	1251	0.9968	343.047	-	K01940|1|0.0|830|cal:CaO19.7469|argininosuccinate synthase [EC:6.3.4.5]	-	GO:0016879//ligase activity, forming carbon-nitrogen bonds;GO:0032550	GO:0006525//arginine metabolic process	gi|238879556|gb|EEQ43194.1|/0/argininosuccinate synthase [Candida albicans WO-1]
orf19.6373	4145	2724	0.996	157.166	-	K12613|1|0.0|1521|cal:CaO19.13730|mRNA-decapping enzyme subunit 2 [EC:3.-.-.-]	GO:0035770//RNA granule	GO:0046914//transition metal ion binding;GO:0003676//nucleic acid binding;GO:0003824//catalytic activity	GO:0016071//mRNA metabolic process	gi|68479363|ref|XP_716213.1|/0/hypothetical protein CaO19.6373 [Candida albicans SC5314]
orf19.2209	4135	2028	0.998	210.595	-	-	GO:0016020//membrane	-	-	gi|68480005|ref|XP_716049.1|/0/hypothetical protein CaO19.2209 [Candida albicans SC5314]
orf19.1936	4131	1857	0.9989	229.765	-	K12761|1|0.0|1108|cal:CaO19.9491|carbon catabolite-derepressing protein kinase [EC:2.7.11.1]	-	GO:0004672//protein kinase activity;GO:0032550	GO:0005975//carbohydrate metabolic process;GO:0006796//phosphate metabolic process;GO:0006464//protein modification process;GO:0060258//negative regulation of filamentous growth	gi|68480627|ref|XP_715699.1|/0/likely protein kinase [Candida albicans SC5314]
orf19.3812	4105	1623	0.9982	261.237	-	K09490|1|4e-57|221|lth:KLTH0G07810g|heat shock 70kDa protein 5;K03283|3|2e-55|216|mgl:MGL_0058|heat shock 70kDa protein 1/8	GO:0044464//cell part	GO:0032550	-	gi|68477333|ref|XP_717293.1|/0/hypothetical protein CaO19.11293 [Candida albicans SC5314]
orf19.5105	4103	3441	0.9968	123.156	-	K15158|1|0.0|910|cal:CaO19.12571|mediator of RNA polymerase II transcription subunit 15, fungi type	GO:0043234//protein complex	GO:0001076//RNA polymerase II transcription factor binding transcription factor activity	GO:0006366//transcription from RNA polymerase II promoter	gi|68476699|ref|XP_717642.1|/0/hypothetical protein CaO19.5105 [Candida albicans SC5314]
orf19.6968	4087	3462	0.9986	121.932	-	-	-	-	-	gi|68482729|ref|XP_714674.1|/0/hypothetical protein CaO19.6968 [Candida albicans SC5314]
orf19.1287	4087	1143	0.9974	369.316	-	-	-	-	-	gi|68491066|ref|XP_710668.1|/1.21396e-122/hypothetical protein CaO19.1287 [Candida albicans SC5314]
orf19.1378	4083	2166	0.9945	194.698	-	K03267|1|0.0|1010|cal:CaO19.1378|peptide chain release factor subunit 3	GO:0005840//ribosome	GO:0017111//nucleoside-triphosphatase activity;GO:0032550;GO:0008079//translation termination factor activity	GO:0006412//translation;GO:0009154	gi|68482844|ref|XP_714648.1|/0/hypothetical protein CaO19.8958 [Candida albicans SC5314]
orf19.5469	4074	3195	0.6097	131.701	-	-	-	GO:0032550;GO:0042623//ATPase activity, coupled	-	gi|68476381|ref|XP_717840.1|/0/hypothetical protein CaO19.5469 [Candida albicans SC5314]
orf19.6414.3	4071	486	0.9918	865.176	-	K10405|1|7e-30|128|uma:UM04507.1|kinesin family member C1;K09313|2|1e-07|54.7|smp:SMAC_04463|homeobox protein cut-like	-	-	-	gi|241959242|ref|XP_002422340.1|/3.79615e-70/tropomyosin, putative [Candida dubliniensis CD36]
orf19.4683	4071	5499	0.9985	76.464	-	K09291|1|0.0|3028|cal:CaO19.4683|nucleoprotein TPR	GO:0005635//nuclear envelope	-	GO:0006886//intracellular protein transport	gi|68466540|ref|XP_722752.1|/0/hypothetical protein CaO19.4683 [Candida albicans SC5314]
orf19.6665	4052	2379	0.9966	175.92	-	K14306|1|1e-15|84.7|clu:CLUG_01889|nuclear pore complex protein Nup62	GO:0005635//nuclear envelope	-	GO:0006810//transport	gi|68489488|ref|XP_711417.1|/0/hypothetical protein CaO19.6665 [Candida albicans SC5314]
orf19.4423	4050	3222	0.9988	129.828	-	K05841|1|1e-07|58.5|bfu:BC1G_12424|sterol 3beta-glucosyltransferase [EC:2.4.1.173]	GO:0016020//membrane	-	-	gi|68483958|ref|XP_714069.1|/0/potential GRAM domain protein [Candida albicans SC5314]
orf19.3628	4041	2499	0.9988	167.018	-	K10591|1|0.0|1467|cal:CaO19.3628|E3 ubiquitin-protein ligase NEDD4 [EC:6.3.2.19]	GO:0044464//cell part	GO:0019787//small conjugating protein ligase activity	GO:0032446//protein modification by small protein conjugation	gi|68483171|ref|XP_714519.1|/0/probable Nedd4 family E3 ubiquitin ligase [Candida albicans SC5314]
orf19.1267	4034	1386	0.9964	300.616	-	K09503|1|2e-21|102|ure:UREG_06662|DnaJ homolog subfamily A member 2	-	-	-	gi|68478826|ref|XP_716575.1|/0/potential peroxisomal protein import protein [Candida albicans SC5314]
orf19.906	4033	4146	0.9981	100.471	-	K11236|1|3e-11|70.9|uma:UM02422.1|cell division control protein 24	GO:0044464//cell part	GO:0005088//Ras guanyl-nucleotide exchange factor activity	GO:0007266//Rho protein signal transduction	gi|68469789|ref|XP_721146.1|/0/hypothetical protein CaO19.8525 [Candida albicans SC5314]
orf19.1254	4011	2289	0.9817	180.987	-	K14006|1|0.0|1442|cal:CaO19.1254|protein transport protein SEC23	GO:0012507//ER to Golgi transport vesicle membrane	GO:0046914//transition metal ion binding	GO:0016482//cytoplasmic transport;GO:0015031//protein transport	gi|68478800|ref|XP_716562.1|/0/potential SEC23-like GTPase-activating protein [Candida albicans SC5314]
orf19.6601	4006	1209	0.9983	342.235	-	-	-	-	-	gi|238880333|gb|EEQ43971.1|/1.74862e-74/conserved hypothetical protein [Candida albicans WO-1]
orf19.7529	3998	2262	0.9973	182.553	-	K11322|1|0.0|1353|cal:CaO19.7529|enhancer of polycomb-like protein	GO:0035267//NuA4 histone acetyltransferase complex	-	GO:0044260;GO:0090304	gi|74590840|sp|Q5AAG1.1|EPL1_CANAL/0/RecName: Full=Enhancer of polycomb-like protein 1
orf19.459	3977	3117	0.999	131.783	-	K05681|1|0.0|635|mgr:MGG_01563|ATP-binding cassette, subfamily G (WHITE), member 2;K08711|3|7e-40|165|cne:CNB05770|ATP-binding cassette, subfamily G (WHITE), member 2, PDR	GO:0031224//intrinsic to membrane	GO:0017111//nucleoside-triphosphatase activity;GO:0032550;GO:0015405	GO:0009154;GO:0051234//establishment of localization	gi|68480272|ref|XP_715944.1|/0/potential ABC transporter [Candida albicans SC5314]
orf19.3635	3974	4692	0.9955	87.4802	-	-	-	-	-	gi|68483183|ref|XP_714525.1|/0/hypothetical protein CaO19.11117 [Candida albicans SC5314]
orf19.2163	3973	2514	0.864	163.227	-	K03360|1|6e-40|165|ani:AN4200.2|F-box and leucine-rich repeat protein GRR1	-	-	-	gi|342165060|sp|C4YS59.1|M28P1_CANAW/0/RecName: Full=Probable zinc metalloprotease CAWG_04918
orf19.4737	3966	1758	0.9949	233.01	-	K08157|1|1e-68|259|pno:SNOG_01606|MFS transporter, DHA1 family, multidrug resistance protein	GO:0031224//intrinsic to membrane	-	GO:0042493//response to drug	gi|68465068|ref|XP_723233.1|/0/potential polyamine transporter [Candida albicans SC5314]
orf19.840	3956	483	0.9959	845.958	-	K02889|1|2e-87|320|cdu:CD36_18480|large subunit ribosomal protein L21e	GO:0030529//ribonucleoprotein complex	GO:0005198//structural molecule activity	GO:0010467//gene expression	gi|238882167|gb|EEQ45805.1|/3.34164e-87/60S ribosomal protein L21-A [Candida albicans WO-1]
orf19.2693	3942	660	0.9985	616.897	-	K00799|1|2e-127|453|cal:CaO19.10208|glutathione S-transferase [EC:2.5.1.18]	-	GO:0016740//transferase activity	-	gi|68470878|ref|XP_720446.1|/2.08006e-126/potential glutathione S-transferase [Candida albicans SC5314]
orf19.838.1	3928	570	0.9947	711.765	-	K02997|1|2e-96|350|cdu:CD36_18490|small subunit ribosomal protein S9e	GO:0044391	GO:0003723//RNA binding;GO:0005198//structural molecule activity	GO:0010467//gene expression	gi|238882168|gb|EEQ45806.1|/1.35911e-95/40S ribosomal protein S9-B [Candida albicans WO-1]
orf19.6126	3927	1326	0.997	305.884	-	K00658|1|0.0|696|cal:CaO19.6126|2-oxoglutarate dehydrogenase E2 component (dihydrolipoamide succinyltransferase) [EC:2.3.1.61]	GO:0043234//protein complex	GO:0016418;GO:0016751	GO:0009060//aerobic respiration	gi|68487496|ref|XP_712369.1|/0/hypothetical protein CaO19.13545 [Candida albicans SC5314]
orf19.7201	3915	3192	0.9962	126.68	-	-	GO:0031224//intrinsic to membrane;GO:0030864//cortical actin cytoskeleton	GO:0008289//lipid binding;GO:0008092//cytoskeletal protein binding	GO:0030447//filamentous growth;GO:0051641//cellular localization;GO:0016192//vesicle-mediated transport;GO:0030036//actin cytoskeleton organization	gi|68481762|ref|XP_715249.1|/0/hypothetical protein CaO19.7201 [Candida albicans SC5314]
orf19.7382	3912	1239	0.9944	326.112	-	K03233|1|0.0|738|cdu:CD36_85940|elongation factor 1-gamma	GO:0043234//protein complex	GO:0008135//translation factor activity, nucleic acid binding;GO:0016740//transferase activity	GO:0006412//translation	gi|238880998|gb|EEQ44636.1|/0/elongation factor 1-gamma 1 [Candida albicans WO-1]
orf19.6527	3905	3318	0.9982	121.558	-	-	GO:0031224//intrinsic to membrane	-	-	gi|68469156|ref|XP_721365.1|/0/potential pheromone-regulated membrane protein Prm10 [Candida albicans SC5314]
orf19.4795	3896	3501	0.9994	114.939	-	-	-	-	-	gi|68464807|ref|XP_723481.1|/0/hypothetical protein CaO19.4795 [Candida albicans SC5314]
orf19.3003.1	3893	531	0.9981	757.233	-	K02934|1|5e-89|325|cdu:CD36_02910|large subunit ribosomal protein L6e	GO:0030529//ribonucleoprotein complex	GO:0005198//structural molecule activity	GO:0010467//gene expression	gi|241948481|ref|XP_002416963.1|/3.95984e-88/60S ribosomal protein L6 [Candida dubliniensis CD36]
orf19.1635	3892	498	0.998	807.204	-	K02870|1|7e-89|324|cdu:CD36_82090|large subunit ribosomal protein L12e	GO:0030529//ribonucleoprotein complex	GO:0005198//structural molecule activity	GO:0010467//gene expression	gi|68468305|ref|XP_721712.1|/5.60699e-88/likely cytosolic ribosomal protein L12 [Candida albicans SC5314]
orf19.5947	3887	5520	0.9991	72.7303	-	K12494|1|2e-08|62.0|cnb:CNBD1140|PH and SEC7 domain-containing protein	-	GO:0005083//small GTPase regulator activity	GO:0042493//response to drug;GO:0032011//ARF protein signal transduction	gi|68465595|ref|XP_723159.1|/0/likely GTP/GDP exchange factor for ARF [Candida albicans SC5314]
orf19.4147	3880	1551	0.989	258.381	-	K00383|1|0.0|958|cal:CaO19.11623|glutathione reductase (NADPH) [EC:1.8.1.7]	GO:0044424//intracellular part	GO:0016651//oxidoreductase activity, acting on NADH or NADPH;GO:0015038//glutathione disulfide oxidoreductase activity;GO:0000166//nucleotide binding	GO:0006790//sulfur compound metabolic process;GO:0019725//cellular homeostasis	gi|68489559|ref|XP_711398.1|/0/likely glutathione oxidoreductase [Candida albicans SC5314]
orf19.2168.3	3862	522	0.9962	764.155	-	-	-	-	-	gi|238883701|gb|EEQ47339.1|/8.65674e-85/protein YOP1 [Candida albicans WO-1]
orf19.4413	3839	450	0.9978	881.141	-	K02183|1|2e-77|286|cdu:CD36_45580|calmodulin	-	GO:0046872//metal ion binding;GO:0005515//protein binding	GO:0006796//phosphate metabolic process;GO:0042493//response to drug;GO:0007275//multicellular organismal development;GO:0030447//filamentous growth;GO:0007165//signal transduction	gi|459368326|gb|EMG47082.1|/1.20591e-76/Calmodulin, partial [Candida maltosa Xu316]
orf19.2947	3837	879	0.9989	450.861	-	K06215|1|9e-163|571|cal:CaO19.10464|pyridoxine biosynthesis protein [EC:4.-.-.-]	GO:0044424//intracellular part	-	GO:0009108//coenzyme biosynthetic process	gi|68468775|ref|XP_721446.1|/8.85761e-162/hypothetical protein CaO19.2947 [Candida albicans SC5314]
orf19.2480.1	3829	408	0.9975	969.315	-	K08341|1|3e-72|268|cdu:CD36_05380|GABA(A) receptor-associated protein (autophagy-related protein 8)	GO:0030659//cytoplasmic vesicle membrane;GO:0005774//vacuolar membrane	-	GO:0045184//establishment of protein localization;GO:0044248//cellular catabolic process	gi|71152295|sp|P0C075.1|ATG8_CANAL/6.6791e-72/RecName: Full=Autophagy-related protein 8; AltName: Full=Autophagy-related ubiquitin-like modifier ATG8; Flags: Precursor
orf19.4393	3828	1404	0.9986	281.608	-	K01647|1|0.0|877|cdu:CD36_28700|citrate synthase [EC:2.3.3.1]	-	GO:0046912//transferase activity, transferring acyl groups, acyl groups converted into alkyl on transfer	GO:0005975//carbohydrate metabolic process;GO:0009060//aerobic respiration	gi|238879810|gb|EEQ43448.1|/0/citrate synthase, mitochondrial precursor [Candida albicans WO-1]
orf19.2791	3828	2865	0.9986	138.003	-	K04705|1|3e-07|57.0|mgr:MGG_00455|signal transducing adaptor molecule;K11650|2|6e-07|56.2|scm:SCHCODRAFT_258441|SWI/SNF-related matrix-associated actin-dependent regulator of chromatin subfamily D	-	-	-	gi|68488866|ref|XP_711733.1|/0/hypothetical protein CaO19.2791 [Candida albicans SC5314]
orf19.4885	3822	924	0.9978	427.227	-	K15102|1|1e-153|541|cal:CaO19.12349|solute carrier family 25 (mitochondrial phosphate transporter), member 3	GO:0043231//intracellular membrane-bounded organelle;GO:0031224//intrinsic to membrane	GO:0015103//inorganic anion transmembrane transporter activity	GO:0006817//phosphate transport	gi|68464981|ref|XP_723568.1|/1.39785e-152/potential mitochondrial inorganic phosphate transporter [Candida albicans SC5314]
orf19.7219	3811	1146	0.9956	343.474	-	K07243|1|0.0|731|cal:CaO19.7219|high-affinity iron transporter	GO:0031224//intrinsic to membrane	GO:0022890//inorganic cation transmembrane transporter activity;GO:0046914//transition metal ion binding	GO:0034755//iron ion transmembrane transport	gi|238878216|gb|EEQ41854.1|/0/plasma membrane iron permease [Candida albicans WO-1]
orf19.2119	3793	1515	0.9993	258.589	-	K12769|1|1e-163|575|cal:CaO19.2119|meiosis-specific transcription factor NDT80	GO:0000785//chromatin;GO:0043231//intracellular membrane-bounded organelle	GO:0001071//nucleic acid binding transcription factor activity;GO:0003677//DNA binding	GO:0030447//filamentous growth;GO:0009268//response to pH;GO:1900190;GO:0043618//regulation of transcription from RNA polymerase II promoter in response to stress;GO:0071310//cellular response to organic substance;GO:0046688//response to copper ion;GO:0042493//response to drug;GO:0002833;GO:0010226//response to lithium ion;GO:0006979//response to oxidative stress	gi|238881828|gb|EEQ45466.1|/1.0388e-162/predicted protein [Candida albicans WO-1]
orf19.2884	3787	3183	0.9965	122.885	-	K01262|1|0.0|750|afm:AFUA_1G07720|Xaa-Pro aminopeptidase [EC:3.4.11.9]	GO:0043232;GO:0043231//intracellular membrane-bounded organelle	-	GO:0006259//DNA metabolic process;GO:0006351//transcription, DNA-dependent;GO:0033554//cellular response to stress	gi|74585606|sp|Q5A1D5.1|SPT16_CANAL/0/RecName: Full=FACT complex subunit SPT16; AltName: Full=CaCDC68; AltName: Full=Cell division control protein 68; AltName: Full=Facilitates chromatin transcription complex subunit SPT16
orf19.7445	3780	1488	0.9973	262.379	-	-	-	-	-	gi|68479876|ref|XP_716106.1|/0/hypothetical protein CaO19.7445 [Candida albicans SC5314]
orf19.2489	3771	3330	0.9982	116.964	-	K14293|1|9e-07|55.8|lel:LELG_01631|importin subunit beta-1;K07203|2|1e-06|55.5|tve:TRV_04550|FKBP12-rapamycin complex-associated protein	GO:0005635//nuclear envelope	GO:0022892;GO:0016740//transferase activity	GO:0009987//cellular process;GO:0015031//protein transport	gi|68474771|ref|XP_718593.1|/0/hypothetical protein CaO19.10025 [Candida albicans SC5314]
orf19.2093	3769	1875	0.9904	207.618	-	K07466|1|0.0|1242|cal:CaO19.2093|replication factor A1	GO:0043231//intracellular membrane-bounded organelle	GO:0003676//nucleic acid binding	GO:0006259//DNA metabolic process	gi|68472689|ref|XP_719663.1|/0/hypothetical protein CaO19.9640 [Candida albicans SC5314]
orf19.5445	3766	1356	0.9978	286.854	-	K12493|1|0.0|723|cal:CaO19.12900|ADP-ribosylation factor GTPase-activating protein 2/3	-	GO:0005083//small GTPase regulator activity;GO:0046914//transition metal ion binding	GO:0032012//regulation of ARF protein signal transduction	gi|68476335|ref|XP_717817.1|/0/potential ARF GAP [Candida albicans SC5314]
orf19.4166	3756	1890	0.9942	205.26	-	-	-	-	GO:0006351//transcription, DNA-dependent	gi|68486683|ref|XP_712770.1|/0/potential fungal zinc cluster transcription factor [Candida albicans SC5314]
orf19.3349	3754	3705	0.9943	104.652	-	K03010|1|0.0|2416|cal:CaO19.3349|DNA-directed RNA polymerase II subunit RPB2 [EC:2.7.7.6]	-	GO:0034062//RNA polymerase activity;GO:0003676//nucleic acid binding;GO:0001882//nucleoside binding	GO:0010467//gene expression	gi|238879352|gb|EEQ42990.1|/0/DNA-directed RNA polymerase II polypeptide 2 [Candida albicans WO-1]
orf19.5137.1	3749	543	0.9945	713.108	-	K11275|1|4e-31|133|cdu:CD36_72820|histone H1/5	GO:0000785//chromatin;GO:0043231//intracellular membrane-bounded organelle	GO:0003676//nucleic acid binding	GO:0034728//nucleosome organization	gi|241957549|ref|XP_002421494.1|/3.02417e-30/histone H1, putative [Candida dubliniensis CD36]
orf19.6863	3740	2466	0.998	156.646	-	K02154|1|0.0|1563|cal:CaO19.14153|V-type H+-transporting ATPase subunit I [EC:3.6.3.14]	GO:0016471//vacuolar proton-transporting V-type ATPase complex	GO:0015077//monovalent inorganic cation transmembrane transporter activity;GO:0019829//cation-transporting ATPase activity	GO:0016192//vesicle-mediated transport;GO:0006996//organelle organization;GO:0051452//intracellular pH reduction;GO:0015988//energy coupled proton transport, against electrochemical gradient	gi|68487820|ref|XP_712251.1|/0/hypothetical protein CaO19.6863 [Candida albicans SC5314]
orf19.5953	3730	1338	0.9985	287.934	-	-	GO:0044464//cell part	GO:0097159;GO:0046914//transition metal ion binding	-	gi|68465605|ref|XP_723164.1|/0/potential zinc finger protein [Candida albicans SC5314]
orf19.2020	3721	1653	0.997	232.502	-	K08139|1|0.0|1008|cal:CaO19.2020|MFS transporter, SP family, sugar:H+ symporter	GO:0016021//integral to membrane	GO:0015149//hexose transmembrane transporter activity	GO:0008645//hexose transport;GO:0042493//response to drug	gi|68472555|ref|XP_719596.1|/0/potential hexose transporter [Candida albicans SC5314]
orf19.7124	3720	795	0.9975	483.299	-	-	GO:0044424//intracellular part	-	GO:0051704;GO:0071555;GO:0016192//vesicle-mediated transport;GO:0040007//growth;GO:0009607//response to biotic stimulus;GO:0051641//cellular localization	gi|77022384|ref|XP_888636.1|/6.83055e-147/hypothetical protein CaO19_7124 [Candida albicans SC5314]
orf19.759	3697	2811	0.9993	135.84	-	-	GO:0030137//COPI-coated vesicle;GO:0030120//vesicle coat;GO:0044423	-	GO:0015031//protein transport	gi|68484931|ref|XP_713604.1|/0/hypothetical protein CaO19.8379 [Candida albicans SC5314]
orf19.4317	3691	1116	0.9453	341.601	-	K00540|1|2e-141|501|pic:PICST_89614|[EC:1.-.-.-];K00011|3|3e-107|387|sce:YHR104W|aldehyde reductase [EC:1.1.1.21];K00100|4|1e-96|352|mgr:MGG_03648|[EC:1.1.1.-]	-	GO:0003824//catalytic activity	-	gi|68470494|ref|XP_720751.1|/0/hypothetical protein CaO19.11792 [Candida albicans SC5314]
orf19.5158	3685	519	0.9923	733.348	-	-	GO:0043231//intracellular membrane-bounded organelle	GO:0003824//catalytic activity	-	gi|68477953|ref|XP_716980.1|/1.07019e-95/possible mitochondrial protein [Candida albicans SC5314]
orf19.5345	3684	1020	0.9931	373.043	-	K04523|1|3e-160|563|cal:CaO19.12805|ubiquilin	-	-	-	gi|68477671|ref|XP_717148.1|/3.07093e-159/hypothetical protein CaO19.5345 [Candida albicans SC5314]
orf19.5759	3682	4488	0.996	84.7366	-	K08712|1|0.0|2895|cal:CaO19.5759|ATP-binding cassette, subfamily G (WHITE), member 2, SNQ2;K08711|5|0.0|1091|cal:CaO19.6000|ATP-binding cassette, subfamily G (WHITE), member 2, PDR	GO:0031224//intrinsic to membrane	GO:0017111//nucleoside-triphosphatase activity;GO:0032550;GO:0015405	GO:0009154;GO:0042594//response to starvation;GO:0033554//cellular response to stress;GO:0040007//growth;GO:0051234//establishment of localization;GO:0009607//response to biotic stimulus	gi|68475777|ref|XP_718095.1|/0/potential ABC family transporter [Candida albicans SC5314]
orf19.5031	3676	2025	0.9985	187.495	-	K11233|1|0.0|1082|cal:CaO19.5031|osomolarity two-component system, response regulator SSK1	GO:0044439	GO:0004871//signal transducer activity	GO:0006351//transcription, DNA-dependent;GO:0030682;GO:1900440;GO:0007165//signal transduction;GO:0042594//response to starvation;GO:0009408//response to heat;GO:0002833;GO:0033554//cellular response to stress;GO:0006979//response to oxidative stress;GO:0032109;GO:0071555	gi|68467371|ref|XP_722347.1|/0/oxidative stress response regulator protein [Candida albicans SC5314]
orf19.6640	3672	1437	0.9965	263.928	-	K00697|1|0.0|942|cal:CaO19.6640|trehalose 6-phosphate synthase [EC:2.4.1.15]	-	GO:0035251//UDP-glucosyltransferase activity	GO:0005991//trehalose metabolic process	gi|2499019|sp|Q92410.1|TPS1_CANAL/0/RecName: Full=Alpha,alpha-trehalose-phosphate synthase [UDP-forming]; AltName: Full=Trehalose-6-phosphate synthase; AltName: Full=UDP-glucose-glucosephosphate glucosyltransferase
orf19.6598	3666	2142	0.9958	176.772	-	K05747|1|2e-110|399|pic:PICST_65459|Wiskott-Aldrich syndrome protein;K16075|3|4e-45|182|ani:AN8715.2|magnesium transporter	GO:0031224//intrinsic to membrane;GO:0030864//cortical actin cytoskeleton;GO:0030427//site of polarized growth	GO:0008092//cytoskeletal protein binding;GO:0005267//potassium channel activity	GO:0016192//vesicle-mediated transport;GO:0006996//organelle organization;GO:0042594//response to starvation;GO:0030447//filamentous growth;GO:0007163//establishment or maintenance of cell polarity;GO:0051704;GO:0033554//cellular response to stress;GO:0022618//ribonucleoprotein complex assembly;GO:0030001//metal ion transport;GO:0009607//response to biotic stimulus	gi|68489733|ref|XP_711299.1|/1.6451e-175/potential actin assembly factor [Candida albicans SC5314]
orf19.3475	3661	561	0.9964	674.026	-	-	-	-	-	gi|68487262|ref|XP_712514.1|/3.68102e-21/hypothetical protein CaO19.3475 [Candida albicans SC5314]
orf19.3799	3661	1101	0.9991	343.441	-	-	GO:0043231//intracellular membrane-bounded organelle	-	-	gi|68477307|ref|XP_717280.1|/5.86214e-159/potential conserved endoplasmic reticulum protein [Candida albicans SC5314]
orf19.986	3652	1122	0.9991	336.185	-	K01620|1|0.0|702|cal:CaO19.8601|threonine aldolase [EC:4.1.2.5]	-	GO:0043168;GO:0016832//aldehyde-lyase activity	GO:0006578//betaine biosynthetic process;GO:0019752//carboxylic acid metabolic process	gi|238878549|gb|EEQ42187.1|/0/threonine aldolase [Candida albicans WO-1]
orf19.3823	3637	4938	0.998	76.0733	-	-	-	-	-	gi|68477355|ref|XP_717304.1|/0/potential regulator of cell polarity [Candida albicans SC5314]
orf19.4660	3625	711	0.9986	526.597	-	K02991|1|1e-114|411|cdu:CD36_41260|small subunit ribosomal protein S6e	GO:0030529//ribonucleoprotein complex	GO:0005198//structural molecule activity	GO:0010467//gene expression	gi|238881698|gb|EEQ45336.1|/4.7254e-114/40S ribosomal protein S6 [Candida albicans WO-1]
orf19.4127	3617	1329	0.9955	281.102	-	-	-	-	-	gi|238882264|gb|EEQ45902.1|/1.45695e-117/hypothetical protein CAWG_04241 [Candida albicans WO-1]
orf19.3476	3617	1302	0.9969	286.931	-	K14758|1|0.0|694|cal:CaO19.3476|casein kinase I homolog HRR25 [EC:2.7.11.1]	-	GO:0004672//protein kinase activity;GO:0032550	GO:0006796//phosphate metabolic process;GO:0006464//protein modification process	gi|68487203|ref|XP_712545.1|/0/likely protein kinase [Candida albicans SC5314]
orf19.3793	3595	1176	0.9991	315.741	-	-	-	-	-	gi|68477454|ref|XP_717198.1|/1.86303e-174/hypothetical protein CaO19.3793 [Candida albicans SC5314]
orf19.147	3592	2430	0.9897	152.676	-	K08825|1|0.0|1106|cdu:CD36_19240|dual-specificity tyrosine-(Y)-phosphorylation regulated kinase [EC:2.7.12.1]	-	GO:0004672//protein kinase activity;GO:0032550	GO:0006796//phosphate metabolic process;GO:0006464//protein modification process	gi|168259058|gb|ACA23214.1|/0/dual-specificity tyrosine-phosphorylated and regulated kinase [Candida albicans]
orf19.5828	3592	2154	0.9995	172.239	-	K12837|1|0.0|1331|cal:CaO19.13250|splicing factor U2AF 65 kDa subunit	-	GO:0036094;GO:0097159	-	gi|68481460|ref|XP_715369.1|/0/potential spliceosomal U2AF large subunit [Candida albicans SC5314]
orf19.364	3592	1047	0.9914	354.348	-	K02146|1|0.0|675|cal:CaO19.364|V-type H+-transporting ATPase subunit AC39 [EC:3.6.3.14]	GO:0033176	GO:0015077//monovalent inorganic cation transmembrane transporter activity;GO:0003824//catalytic activity	GO:0015988//energy coupled proton transport, against electrochemical gradient	gi|68491729|ref|XP_710332.1|/0/hypothetical protein CaO19.364 [Candida albicans SC5314]
orf19.3223	3590	885	0.9989	418.978	-	K02136|1|2e-152|537|cdu:CD36_26320|F-type H+-transporting ATPase subunit gamma [EC:3.6.3.14]	GO:0033178//proton-transporting two-sector ATPase complex, catalytic domain	GO:0019829//cation-transporting ATPase activity	GO:0006818//hydrogen transport;GO:0006754//ATP biosynthetic process	gi|241958014|ref|XP_002421726.1|/1.87352e-151/ATP synthase gamma chain, mitochondrial precursor [Candida dubliniensis CD36]
orf19.5281	3590	3663	0.9992	101.227	-	-	-	GO:0003676//nucleic acid binding	-	gi|68479213|ref|XP_716412.1|/0/hypothetical protein CaO19.12746 [Candida albicans SC5314]
orf19.846	3582	2892	0.9907	127.928	-	K08286|1|0.0|838|pic:PICST_76693|protein-serine/threonine kinase [EC:2.7.11.-];K00924|5|7e-18|92.4|afm:AFUA_1G11930|[EC:2.7.1.-]	-	GO:0004672//protein kinase activity;GO:0032550	GO:0006796//phosphate metabolic process;GO:0006464//protein modification process	gi|68469681|ref|XP_721092.1|/0/likely protein kinase [Candida albicans SC5314]
orf19.3599	3581	3255	0.9975	113.63	-	K03260|1|0.0|1230|cal:CaO19.3599|translation initiation factor 4G	-	GO:0003723//RNA binding	GO:0044260;GO:0044238//primary metabolic process	gi|68483216|ref|XP_714443.1|/0/likely translation initiation factor subunit eIF4G [Candida albicans SC5314]
orf19.1093	3580	2379	0.9996	155.428	-	-	-	-	GO:0051704;GO:0070784;GO:0048522;GO:0042221//response to chemical stimulus;GO:0002833;GO:0032502//developmental process;GO:0006366//transcription from RNA polymerase II promoter	gi|68488095|ref|XP_712106.1|/0/potential transcriptional regulator of filamentous growth [Candida albicans SC5314]
orf19.7086	3578	2916	0.9986	126.734	-	-	GO:0005635//nuclear envelope	GO:0022892	GO:0015031//protein transport	gi|68471201|ref|XP_720377.1|/0/hypothetical protein CaO19.7086 [Candida albicans SC5314]
orf19.681	3576	1905	0.9995	193.884	-	-	GO:0005667//transcription factor complex	GO:0003712//transcription cofactor activity;GO:0001071//nucleic acid binding transcription factor activity;GO:0000975//regulatory region DNA binding	GO:0010446;GO:0006879//cellular iron ion homeostasis;GO:0033217//regulation of transcription from RNA polymerase II promoter in response to iron ion starvation;GO:0051704	gi|68484566|ref|XP_713814.1|/0/hypothetical protein CaO19.681 [Candida albicans SC5314]
orf19.1690	3568	1407	0.9758	261.921	-	-	GO:0009277//fungal-type cell wall	-	-	gi|68468411|ref|XP_721765.1|/0/hypothetical protein CaO19.1690 [Candida albicans SC5314]
orf19.3047	3563	3630	0.9983	101.379	-	-	-	GO:0008289//lipid binding	GO:0042493//response to drug	gi|68468973|ref|XP_721545.1|/0/hypothetical protein CaO19.3047 [Candida albicans SC5314]
orf19.3052	3562	624	0.9968	589.589	-	K07874|1|2e-105|380|cal:CaO19.10570|Ras-related protein Rab-1A	GO:0016020//membrane	GO:0032550	GO:0035556//intracellular signal transduction;GO:0000398//nuclear mRNA splicing, via spliceosome;GO:0016482//cytoplasmic transport;GO:0042493//response to drug;GO:0015031//protein transport	gi|344304693|gb|EGW34925.1|/1.52387e-104/hypothetical protein SPAPADRAFT_133146 [Spathaspora passalidarum NRRL Y-27907]
orf19.3579	3554	702	0.9929	522.902	-	K02127|1|3e-117|419|cal:CaO19.3579|F-type H+-transporting ATPase subunit b [EC:3.6.3.14]	GO:0005753//mitochondrial proton-transporting ATP synthase complex	GO:0015077//monovalent inorganic cation transmembrane transporter activity;GO:0003824//catalytic activity	GO:0006754//ATP biosynthetic process	gi|68482234|ref|XP_715001.1|/2.88122e-116/hypothetical protein CaO19.11063 [Candida albicans SC5314]
[truncated: 5,639 more rows]

## Sheet: Raw data of Gray
GeneID	Uniq_reads_num(9363738)	Length	Coverage	RPKM	Symbol	KEGG Orthology	GO Component	GO Function	GO Process	Blast nr
[truncated: 6,102 more rows]

## Sheet: Raw data of Opaque
GeneID	Uniq_reads_num(9497634)	Length	Coverage	RPKM	Symbol	KEGG Orthology	GO Component	GO Function	GO Process	Blast nr
[truncated: 6,086 more rows]
