# Supplementary material for: Discovery of a “White-Gray-Opaque” Tristable Phenotypic Switching System in Candida albicans: Roles of Non-genetic Diversity in Host Adaptation
Source: PLoS Biol. 2014 Apr 1;12(4):e1001830. doi: 10.1371/journal.pbio.1001830 (PMC3972085; doi:10.1371/journal.pbio.1001830)
Supplement: Table S2 — Functional categories of differentially expressed genes in white, gray, and opaque cells. (XLS) [file pbio.1001830.s012.xls]

## Sheet: metabolism related genes
Results of the differentially expressed ORFs related to metabolisms.
Gene ID	Gene names	Descriptions	RPKM of white cells	RPKM of gray cells	RPKM of opaque cells	log2 (white/gray)	log2 (opaque/gray)
Carbohydrate metabolism
orf19.3733	IDP2	Isocitrate dehydrogenase; expression is regulated upon white-opaque switching; shows colony morphology-related gene regulation by Ssn6p; protein present in exponential and stationary growth phase yeast cultures; Hap43p-repressed gene	2.58422	35.8569	44.4442	-3.79445	0.309744
orf19.7481	MDH1	Uncharacterized,Malate dehydrogenase, mitochondrial; transcription regulated by Mig1p, Tup1p, white-opaque switching; induced in high iron, biofilm; regulated upon phagocytosis; antigenic during murine and human infection	215.229	228.019	398.625	-0.0832784	0.80588
orf19.4602	MDH1-1	Predicted malate dehydrogenase precursor; macrophage-induced transcript; protein present in exponential and stationary growth phase yeast cultures	1204.69	661.936	1923.35	0.863896	1.53886
orf19.3931	SFC1	Putative succinate-fumarate transporter; gene is involved in repression of growth on sorbose; alkaline upregulated; transcription is upregulated in both intermediate and mature biofilms	6.45535	10.4219	17.2019	-0.691048	0.722951
orf19.2156	NAG1	Glucosamine-6-phosphate deaminase; N-acetylglucosamine utilization enzyme; required for normal hyphal growth and mouse virulence; converts glucosamine 6-P to fructose 6-P; reaction is reversible in vitro; gene and protein is GlcNAc-induced	75.7704	62.7617	1647.14	0.271751	4.71393
orf19.2158	NAG3	Putative transporter of the major facilitator superfamily (MFS); similar to Nag4p; required for wild-type mouse virulence and cycloheximide resistance; in gene cluster that includes genes encoding enzymes of GlcNAc catabolism	79.8228	25.5903	23.8556	1.64121	-0.101266
orf19.2160	NAG4	Putative transporter; fungal-specific; similar to Nag3p and to S. cerevisiae Ypr156Cp and Ygr138Cp; required for wild-type mouse virulence and wild-type cycloheximide resistance; gene cluster encodes enzymes of GlcNAc catabolism	10.8846	20.6128	46.0113	-0.921247	1.15845
orf19.7668	CaMAL2	Alpha-glucosidase that hydrolyzes sucrose; required for sucrose utilization; transcriptionally regulated by Suc1p; expression induced by maltose, repressed by glucose; transposon mutation affects filamentous growth; upregulated in RHE model	10.4311	36.3464	42.6566	-1.80093	0.230956
orf19.4279	MNN1	Putative alpha-1,3-mannosyltransferase, a component of mannosyltransferase complex; transcription negatively regulated by Rim101p; transcription elevated in chk1 and nik1 null mutants, but not in sln1 null mutant; biofilm-induced gene	1.16051	2.39989	184.508	-1.0482	6.26458
orf19.5658	MNN10	Uncharacterized,Ortholog(s) have alpha-1,6-mannosyltransferase activity, role in barrier septum assembly and alpha-1,6-mannosyltransferase complex localization	78.8987	80.2022	90.4569	-0.023639	0.17359
orf19.3803	MNN22	Uncharacterized,Putative Golgi alpha-1,2-mannosyltransferase; regulated by Tsa1p, Tsa1Bp in minimal media at 37 deg; Hog1p-induced; induced by nitric oxide; downregulated in core stress response; planktonic growth-induced gene	76.7348	5.85261	2.79582	3.71273	-1.06581
orf19.2881	MNN4	Protein required for normal mannosylphosphorylation of oligosaccharides linked to cell wall proteins, not required for virulence or kidney colonization in mouse systemic infection or for normal interaction with macrophages	171.038	84.0863	66.6023	1.02437	-0.336299
orf19.5557	MNN4-4	Mannosyltransferase; transcription is upregulated in a mutant lacking the Ssk1p response regulator proteinor in a nik1 homozygous null mutant, but not in chk1 or sln1 null mutants; pheromone induced; planktonic growth-induced	5.16625	6.7282	4.10062	-0.381103	-0.71438
orf19.1701	RKI1	Ortholog(s) have ribose-5-phosphate isomerase activity, role in pentose-phosphate shunt, pyridoxine biosynthetic process and cytoplasm, nucleus localization	43.1428	37.6663	89.5615	0.195847	1.24961
orf19.5307	JEN2	Dicarboxylic acid transporter; regulated by glucose repression; induced by Rgt1p; transcription is upregulated in both intermediate and mature biofilms; disruptants not obtained by UAU1 method	9.24346	54.7826	66.9837	-2.56721	0.290092
orf19.5000	CYB2	Putative cytochrome b2 precursor protein; transcriptionally regulated by iron; expression greater in high iron; alkaline downregulated; shows colony morphology-related gene regulation by Ssn6p; Hap43p-repressed	29.2735	92.3272	145.078	-1.65716	0.652
orf19.742	ALD6	Putative aldehyde dehydrogenase; stationary phase enriched protein; expression regulated upon white-opaque switch; transcription is upregulated in both intermediate and mature biofilms	6.47917	3.41534	113.643	0.923781	5.05633
orf19.6167	AYR1	Uncharacterized,Putative oxidoreductase; transcriptionally induced by interaction with macrophage	115.582	146.873	182.167	-0.345662	0.310692
orf19.5615	AYR2	Uncharacterized,Putative NADPH-dependent 1-acyl dihydroxyacetone phosphate reductase; shows colony morphology-related gene regulation by Ssn6p	96.9314	98.6719	208.341	-0.0256751	1.07824
orf19.2608	ADH5	Putative alcohol dehydrogenase; regulated by white-opaque switching; fluconazole-induced; antigenic in murine infection; regulated by Nrg1p, Tup1p; Hap43p-repressed, macrophage-downregulated protein; biofilm- and planktonic growth-induced	816.477	488.764	122.994	0.740275	-1.99055
orf19.4505	ADH3	Putative NAD-dependent (R,R)-butanediol dehydrogenase; expression is regulated upon white-opaque switching; induced by nitric oxide independent of Yhb1p	31.3871	117.739	216.408	-1.90734	0.878163
orf19.7093	HGT13	Predicted sugar transporter, involved in glycerol utilization; member of the major facilitator superfamily; 12 transmembrane; gene has intron; oxidative stress-induced via Cap1p; expressed in rich medium, 2% glucose	2.92611	9.01223	16.628	-1.6229	0.883656
orf19.3668	HGT2	Putative glucose transporter of the major facilitator superfamily; the C. albicans glucose transporter family comprises 20 members; 12 probable membrane-spanning segments; expressed in rich medium with 2% glucose	104.988	102.883	162.112	0.0292208	0.655987
orf19.4833	MLS1	Malate synthase; glyoxylate cycle enzyme; no mammalian homolog; transcription induced upon phagocytosis by macrophage; regulated upon white-opaque switching; biofilm-repressed; strong oxidative stress induced; stationary phase enriched	206.446	256.863	1049.71	-0.315228	2.03093
orf19.1655	PXP2	Putative acyl-CoA oxidase; enzyme of fatty acid beta-oxidation; induced during macrophage infection; expression is opaque specific; has putative peroxisome targeting signal	1.89951	5.99034	373.039	-1.65701	5.96055
orf19.1587	HGT20	Putative glucose transporter of the major facilitator superfamily; the C. albicans glucose transporter family comprises 20 members; 12 probable membrane-spanning segments; regulated by Nrg1p	1.63945	8.2639	17.2697	-2.33361	1.06335
orf19.6141	HGT16	Putative glucose transporter of the major facilitator superfamily; the C. albicans glucose transporter family comprises 20 members; 12 probable membrane-spanning segments; gene has intron; expressed in rich medium with 2% glucose	4.25795	6.85551	0.310039	-0.687105	-4.46674
orf19.2023	HGT7	Putative glucose transporter, major facilitator superfamily; glucose-, fluconazole-, Snf3p-induced, expressed at high glucose; upregulated in biofilm; C. albicans glucose transporter family comprises 20 members; 12 TM regions predicted	1341.27	956.469	279.938	0.487805	-1.77261
orf19.2020	HGT6	Putative high-affinity major facilitator superfamily glucose transporter; 20 family members; 12 probable membrane-spanning segments; core stress response, fluconazole-induced; biofilm-induced; induced in oralpharyngeal candidasis	232.502	47.9382	13.1851	2.278	-1.86227
orf19.2021	HGT8	High-affinity glucose transporter of the major facilitator superfamily; 20 members in the C. albicans glucose transporter family; 12 probable membrane-spanning segments; gene has intron; expressed in rich medium; biofilm-induced	826.035	79.7893	17.8986	3.37194	-2.15635
orf19.5447	HGT19	Putative glucose/myo-inositol transporter of major facilitator superfamily; 12 transmembrane segments, extended N terminus; expressed in rich medium; Hap43p-, phagocytosis-, biofilm; induced; 20 member C. albicans glucose transporter family	487.292	25.782	56.6215	4.24035	1.13499
orf19.3997	ADH1	Alcohol dehydrogenase; oxidizes ethanol into acetaldehyde; at yeast, but not hyphal cell surface; soluble in hyphae; immunogenic in human/mouse; complements S. cerevisiae adh1 adh2 adh3 mutation; biofilm-, fluconazole-, farnesol-induced	5883.54	2081.79	334.921	1.49886	-2.63593
orf19.5753	HGT10	Glycerol permease involved in glycerol uptake; member of the major facilitator superfamily; induced by osmotic stress, at low glucose in rich media, during cell wall regeneration; 12 membrane spans; Hap43p-induced gene	82.767	219.057	8.59767	-1.40418	-4.67121
orf19.2154	HXK1	N-acetylglucosamine (GlcNAc) kinase; involved in GlcNAc utilization; required for wild-type hyphal growth and mouse virulence; gene expression is GlcNAc-induced; induced in response to alpha pheromone in SpiderM medium	81.2625	115.298	422.294	-0.504708	1.87288
orf19.542	HXK2	Hexokinase II; antigenic in humans; downregulated by human neutrophils; Efg1p-regulated; biofilm, fluconazole-induced; shows colony morphology-related gene regulation by Ssn6p; protein present in exponential and stationary growth phases	523.669	319.871	286.416	0.711164	-0.159378
orf19.3967	PFK1	Phosphofructokinase alpha subinit, Pfk1p-Pfk2p heteromultimer; activated by fructose 2,6-bisphosphate, AMP, inhibited by ATP; activity reduced on hyphal induction; phagocytosis-downregulated; fluconazole-induced; biofilm-induced	277.798	129.891	85.0059	1.09674	-0.611662
orf19.6540	PFK2	Phosphofructokinase beta subunit, a Pfk1p-Pfk2p heteromultimer; activated by fructose 2,6-bisphosphate, AMP, inhibited by ATP; downregulated upon phagocytosis or hyphal growth; fluconazole-induced; stationary-phase enriched; biofilm-induced	362.572	251.444	178.855	0.528033	-0.491446
orf19.3575	CDC19	Pyruvate kinase; on yeast cell surface; Gcn4p, Hog1p, GlcNAc regulated; induced on polystyrene adherence; downregulated by phagocytosis, farnesol treatment; mutation affects filamentation; stationary phase enriched; biofilm, Hap43p-induced	2254.76	804.593	789.149	1.48665	-0.0279604
orf19.6640	TPS1	Trehalose-6-phosphate synthase; role in hyphal growth and virulence in mouse systemic infection; upregulated in presence of human neutrophils; macrophage/pseudohyphal-repressed after 16h; stationary phase enriched protein; Hap43p-repressed	263.928	182.971	158.703	0.528531	-0.205281
orf19.3038	TPS2	Trehalose-6-phosphate (Tre6P) phosphatase; mutant heat sensitive, has Tre6P accumulation, decreased mouse virulence; possible drug target; two conserved phospohydrolase motifs; no mammalian homolog; Hap43p-repressed gene; biofilm-induced	368.296	138.789	199.525	1.40797	0.52367
orf19.5348	TPS3	Putative regulatory subunit of trehalose-phosphate synthase; regulated by Efg1p; biofilm-repressed expression; biofilm-induced in another study; regulated by Tsa1p, Tsa1Bp under H2O2 stress conditions	448.766	257.205	219.98	0.803047	-0.225549
orf19.7214	YBR056	homolog to glucan-1,3--beta-glucosidase	519.029	105.38	179.459	2.30022	0.768063
orf19.5437	RHR2	Glycerol 3-phosphatase; roles in osmotic tolerance, glycerol accumulation in response to salt; required for biofilm formation; biofilm-induced; regulated by macrophage, stress response, yeast-hyphal switch, pheromone, GCN4, HOG1, NRG1, TUP1	315.527	58.3533	164.334	2.43488	1.49374
orf19.6816	YJR096	putative oxidoreductase	217.399	201.892	76.6417	0.106762	-1.39738
orf19.2897	SOU2	Protein similar to Sou1p; not required for utilization of L-sorbose	22.9115	8.1078	7.7437	1.49869	-0.0662873
orf19.1048	IFD6	Aldo-keto reductase family member; similar to aryl alcohol dehydrogenases; increased protein correlates with MDR1 overexpression (but not CDR1 or CDR2) in fluconazole-resistant clinical isolates; farnesol regulated; possibly essential gene	286.006	95.1352	28.0772	1.588	-1.76058
Lipid and fatty acid metabolism
orf19.6445	ECI1	Protein similar to S. cerevisiae Eci1p, which is involved in fatty acid oxidation; transposon mutation affects filamentous growth; expression is regulated upon white-opaque switching	77.2954	64.3329	187.525	0.264826	1.54346
orf19.1288	FOX2	3-hydroxyacyl-CoA epimerase, required for fatty acid beta-oxidation; upregulated upon phagocytosis; transcription regulated by Mig1p, by white-opaque switching and by DNA methylation; transcriptional activation by oleate requires Ctf1p	75.386	118.648	207.483	-0.654319	0.806307
orf19.5723	POX1	Predicted acyl-CoA oxidase; expression is regulated upon white-opaque switching; upregulated upon phagocytosis	22.2437	33.1322	129.233	-0.574833	1.96367
orf19.1704	FOX3	Putative peroxisomal 3-oxoacyl CoA thiolase; expression is regulated upon white-opaque switching	38.5332	45.5589	86.6737	-0.241633	0.927861
orf19.3029	YDR036	Ortholog(s) have 3-hydroxyisobutyryl-CoA hydrolase activity and mitochondrion localization	58.9324	53.6452	108.22	0.135611	1.01245
orf19.6830	YDR036	Putative enoyl-CoA hydratase	35.8523	42.2897	86.1579	-0.238243	1.02667
orf19.6254	YPR128/ANT1	Ortholog(s) have adenine nucleotide transmembrane transporter activity, role in ATP transport, fatty acid beta-oxidation, peroxisome organization and integral to peroxisomal membrane localization	8.35837	8.64237	40.0668	-0.0482041	2.21291
orf19.4157	SPS20(SPS19)	Peroxisomal 2,4-dienoyl-CoA reductase; stationary phase enriched protein	62.2317	75.8452	139.3	-0.28541	0.877069
orf19.1709	PXP18	lipid transfer; sterol carrier protein 2; similar to Candida tropicalis non-specific lipid-transfer protein	91.1818	172.151	1149.41	-0.916858	2.73914
orf19.4551	CTN1(YAT1)	Predicted carnitine acetyl transferase; required for growth on nonfermentable carbon sources but not for hyphal growth or virulence in mouse systemic model; transcription induced in macrophage; macrophage/pseudohyphal-repressed after 16 hr	10.3805	55.8124	47.7065	-2.42672	-0.226401
orf19.2809	CTN3(YAT2)	Predicted peroxisomal carnitine acetyl transferase; Ura+ deletion strain has no obvious metabolic, hyphal, or virulence defects; transcription induced by macrophage engulfment, hyphal growth, starvation, or nonfermentable carbon sources	6.24571	2.11278	22.0876	1.56373	3.38602
orf19.6143	FAO1	long chain fatty acid oxidase	11.5738	14.4413	115.096	-0.319332	2.99457
orf19.4933	FAD3(FAD1)	Omega-3 fatty acid desaturase, involved in production of alpha-linolenic acid, which is a major component of membranes; caspofungin induced; Plc1p-regulated; shows colony morphology-related gene regulation by Ssn6p	2.2212	5.1675	19.0038	-1.21813	1.87875
orf19.3330.3	POX18	Protein not essential for viability; similar to Candida maltosa Pox18p, which is a peroxisomal protein; Assembly 21 sequence was updated based on comparative genome analysis and new sequence data, and allelic orf19.10841 was reinstated	1.03544	2.67657	22.694	-1.37013	3.08385
orf19.4121	TES99	Has domain(s) with predicted role in acyl-CoA metabolic process	3.48757	17.568	73.2012	-2.33266	2.05892
orf19.1317	OSH3	Protein required for wild-type filamentation; has oxysterol binding protein domain and pleckstrin homology motif; overproducton suppresses cph1 homozygous null filamnetation defect; similar to S. cerevisiae Osh3p	72.7685	106.753	176.978	-0.552889	0.729292
orf19.6026	ERG2	C-8 sterol isomerase; enzyme of ergosterol biosynthesis pathway; converts fecosterol to episterol; mutant is hypersensitive to multiple drugs; ketoconazole-induced	26.3742	28.25	51.5177	-0.0991281	0.866816
orf19.4777	DAK2	Putative dihydroxyacetone kinase; transcription decreases upon yeast-hyphal switch; fluconazole-induced; caspofungin repressed; protein enriched in stationary phase yeast cultures; biofilm- and planktonic growth-induced gene	307.142	216.337	71.0173	0.505622	-1.60704
orf19.5818	SUR2	Putative ceramide hydroxylase; predicted enzyme of sphingolipid biosynthesis; biofilm- and planktonic growth-induced; regulated by Tsa1p, Tsa1Bp under H2O2 stress conditions	107.301	124.438	84.518	-0.213774	-0.558102
orf19.7379	FAA2	Putative acyl CoA synthetase; expression is regulated upon white-opaque switching; transcription is upregulated in both intermediate and mature biofilms	12.4034	25.7439	15.7121	-1.0535	-0.712361
orf19.4631	ERG25	C-4 sterol methyl oxidase with a role in ergosterol biosynthesis; Hap43p-induced; ketoconazole-induced; amphotericin B, caspofungin repressed; possibly an essential gene, disruptants not obtained by UAU1 method	64.6872	163.73	20.9271	-1.33977	-2.96788
orf19.1979	GIT3(GIT1)	Uncharacterized，Putative glycerophosphoinositol permease; fungal-specific (no human/murine homolog); alkaline downregulated; transcription specific to white cell type; caspofungin, macrophage/pseudohyphal-repressed; biofilm-induced	62.5623	28.4919	0.720263	1.13474	-5.30589
orf19.1978	GIT2	Putative glycerophosphoinositol permease; fungal-specific (no human or murine homolog); transcription is repressed in response to alpha pheromone in SpiderM medium; Hap43p-repressed gene	7.72229	46.1115	46.839	-2.57803	0.0225851
Nitrogen, sulfur and amino acid metabolism
orf19.3418	RAF1	Ortholog(s) have endoplasmic reticulum, fungal-type vacuole localization	7.3232	10.2271	17.6452	-0.481857	0.786871
orf19.2738	SUL2	Putative sulfate transporter; transcription is negatively regulated by Sfu1p; induced upon biofilm formation; amphotericin B induced	6.45275	12.9566	96.929	-1.0057	2.90324
orf19.1996	CHA1	Similar to catabolic serine/threonine dehydratases; negatively regulated by Rim101p; expression greater in low iron; regulated on white-opaque switching; filament induced; transposon mutation affects filamentous growth; biofilm-induced	26.9398	170.349	866.803	-2.66068	2.34721
orf19.183	HIS3	Imidazoleglycerol-phosphate dehydratase, enzyme of histidine biosynthesis; functionally complements S. cerevisiae his3-1 mutation; hyphal-induced expression; regulated by Gcn2p and Gcn4p; fungal-specific (no human or murine homolog)	10.344	7.82205	16.3679	0.403175	1.06525
orf19.4567	HQD2	Catechol 1,2-dioxygenase (1,2-CTD), involved in degradation of aromatic compounds	3.62406	2.81039	26.8996	0.366833	3.25874
orf19.5169	AMD2	Ortholog(s) have cytosol, nucleus localization	4.97834	32.5594	182.147	-2.70934	2.48396
orf19.6659	GAP1	Broad-specificity amino acid permease; Plc1p-regulated; Gcn4p-regulated; fungal-specific (no human or murine homolog)	71.3379	85.6487	22.5135	-0.263763	-1.92764
orf19.6993	GAP2	General amino acid permease; ketoconazole, flucytosine repressed; Ssy1p-dependent histidine induction; regulated by Nrg1p, Tup1p; shows colony morphology-related gene regulation by Ssn6p; biofilm- and planktonic growth-induced	62.8365	209.359	137.049	-1.73631	-0.611289
orf19.4456	GAP4	Putative amino acid permease; hyphal induced; regulated by Hap43p, Gcn2p and Gcn4p; shows colony morphology-related gene regulation by Ssn6p; detected at plasma membrane of yeast-form and germ tube by mass spectrometry	196.945	170.263	8.65867	0.210027	-4.29748
orf19.1799	GAP5	Putative general amino acid permease; fungal-specific (no human or murine homolog)	66.5211	75.6824	6.40695	-0.186146	-3.56225
orf19.3934	CAR1	Arginase involved in arginine catabolism; transcription regulated by Nrg1p, Mig1p, and Tup1p; colony morphology-related regulation by Ssn6p; alkaline upregulated; protein decreased in stationary phase; biofilm-induced; sumoylation target	90.7268	587.148	141.821	-2.69412	-2.04966
orf19.2098	ARO8	Aromatic transaminase of the Ehrlich fusel oil pathway of aromatic alcohol biosynthesis; Rim101p independent alkaline induction; protein abundance affected by URA3 expression in the CAI-4 strain; Gcn4p-regulated; stationary phase enriched	128.127	318.214	274.708	-1.31242	-0.212098
orf19.3152	AMO2	Protein similar to A. niger predicted peroxisomal copper amino oxidase; mutation confers hypersensitivity to toxic ergosterol analog; induced upon biofilm formation	18.2389	36.0221	31.2839	-0.981862	-0.203462
orf19.7314	CDG1	Putative cysteine dioxygenases; expression is regulated upon white-opaque switching; transcription is upregulated in both intermediate and mature biofilms	26.145	122.319	224.565	-2.22604	0.876481
orf19.5519	GCV1	Uncharacterized,Putative T subunit of glycine decarboxylase; transcription is negatively regulated by Sfu1p	45.8466	69.4843	311.159	-0.599872	2.16289
orf19.4679	AGP2	Uncharacterized，Amino acid permease; hyphal downregulated; regulated upon white-opaque switching; induced in core caspofungin response, during cell wall regeneration, or by flucytosine; fungal-specific; regulated by Sef1p-, Sfu1p-, and Hap43p	150.3	349.226	4.31767	-1.21632	-6.33777
orf19.84	CAN3	Uncharacterized,Hap43p-repressed gene; expression is regulated upon white-opaque switching	13.2371	14.0635	4.2091	-0.0873747	-1.74038
Phosphate metabolism
orf19.4424	PHO100	Putative inducible acid phosphatase; DTT-extractable and observed in culture supernatant under low-phosphate conditions; slight effect on murine virulence; induced on biofilm formation; virulence-group-correlated expression; N-glycosylated	2.12522	1.64807	35.5297	0.366833	4.43018
orf19.4599	PHO89	Putative phosphate permease; expression is regulated upon white-opaque switching; alkaline upregulated by Rim101p; induced upon biofilm formation; possibly adherence-induced	2.29142	171.121	3933.66	-6.22263	4.52279
orf19.1405	PHO13	Putative 4-nitrophenylphosphatase; Hap43p-repressed gene; transcription is regulated upon yeast-hyphal switch	3.31455	32.1712	23.652	-3.27888	-0.443808
orf19.5455	VTC1	Ortholog(s) have mRNA binding, small GTPase regulator activity	206.571	273.739	756.087	-0.406161	1.46575
orf19.984	PHO8	Uncharacterized,Putative repressible vacuolar alkaline phosphatase; transcription is positively regulated by Rim101p; regulated by Tsa1p, Tsa1Bp in minimal media at 37 deg; possibly adherence-induced	0.616018	10.7573	105.917	-4.12621	3.29954
orf19.4381	VTC3(VTC2)	Putative polyphosphate synthetase; downregulated in core caspofungin response; Hog1p-induced; transcription is opaque-specific; fungal-specific (no human or murine homolog)	102.058	116.409	759.201	-0.189816	2.70528
orf19.2619	PHO113 (PHO11)	Putative constitutive acid phosphatase; transcription is negatively regulated by Rim101p; DTT-extractable; N-glycosylated; possibly an essential gene, disruptants not obtained by UAU1 method	15.0207	8.76503	15.5395	0.777117	0.826106
orf19.655	PHO84	High-affinity phosphate transporter; expression regulated upon white-opaque switching or biofilm formation; Hog1p, ciclopirox olamine or alkaline induced; caspofungin or stress repressed; upregulated in RHE model; biofilm-, Hap43p-induced	49.1206	143.11	98.2187	-1.54273	-0.54306
orf19.3663	PHO91	Putative low-affinity phosphate transporter; fungal-specific (no human or murine homolog)	95.2083	100.552	301.764	-0.0787797	1.58548
orf19.3363	VTC4	Putative polyphosphate synthetase; decreased expression in hyphae compared to yeast-form cells; fungal-specific (no human or murine homolog); virulence-group-correlated expression	78.8947	119.981	227.138	-0.60481	0.920761
orf19.2454	PHO87	Uncharacterized,Putative phosphate permease; transcription negatively regulated by Rim101p at pH 8; expression regulated upon white-opaque switching; caspofungin repressed; biofilm-regulated; biofilm-induced; virulence-group-correlated expression	42.1211	50.7285	7.94637	-0.268253	-2.67443
orf19.4012	PCL5	Protein similar to S. cerevisiae Pcl5p and other cyclins for Pho85p kinase; Gcn4p-induced; suppresses toxicity of C. albicans Gcn4p overproduction in S. cerevisiae via increased Pho85p-dependent phosphorylation and degradation of Gcn4p	53.6182	54.623	49.4803	-0.0267852	-0.142655
Nucleotide metabolism
orf19.6570	NUP3	Nucleoside permease; adenosine and guanosine are substrates, whereas cytidine, adenine, guanine, uridine, uracil are not; similar to a nucleoside permease of S. pombe; possibly processed by Kex2p	2.03018	6.90975	11.2964	-1.76702	0.709159
orf19.1888	URH1	Uncharacterized,Ortholog(s) have phospholipid-translocating ATPase activity, role in intracellular protein transport, phospholipid translocation and trans-Golgi network transport vesicle localization	14.5619	34.8455	45.2755	-1.25877	0.377759
orf19.7118	ADK2	adenylate kinase (mitochondrial GTP:AMP phosphotransferase)	99.8891	254.616	289.113	-1.34992	0.183312
orf19.804	YPR011	Ortholog(s) have mitochondrion localization	18.0039	25.8006	43.4681	-0.519095	0.752551
orf19.5563	RNH1	Putative Ribonuclease H (RNAse H); hyphal-induced; flucytosine induced; similar to orf19.5564 (see Locus History); possibly an essential gene, disruptants not obtained by UAU1 method	62.9719	118.357	113.089	-0.910363	-0.0656892
orf19.1868	RNR2	Uncharacterized，Putative ribonucleoside diphosphate reductase; shows colony morphology-related gene regulation by Ssn6p; RNA abundance regulated by tyrosol and cell density; Hap43p-repressed gene; biofilm- and planktonic growth-induced	131.962	23.7022	2.75441	2.47703	-3.10521
orf19.4195.1	FCA1	Cytosine deaminase; enzyme of pyrimidine salvage; functional homolog of S. cerevisiae Fcy1p; mutation is associated with resistance to flucytosine (5-FC) in a clinical isolate; hyphal downregulated; gene has intron	128.366	37.7201	1.39456	1.76686	-4.75745
Vitamin, cofactor and prosthetic group metabolism
orf19.5228	RIB3	3,4-Dihydroxy-2-butanone 4-phosphate synthase; homodimeric enzyme of riboflavin biosynthesis; converts ribulose 5-phosphate to L-3,4-dihydroxy-2-butanone 4-phosphate; transcription regulated on yeast-hyphal switch, macrophage interaction	920.136	387.132	257.824	1.24902	-0.586438
Energy
orf19.638	FDH1	Formate dehydrogenase, oxidizes formate to produce CO2; Mig1p regulated; induced by macrophages; fluconazole-downregulated; downregulated by Efg1p under yeast, not hyphal, growth conditions; predicted cytosolic; stationary phase enriched	625.331	4779.26	3739.99	-2.9341	-0.353753
orf19.6518	YMR110	Has domain(s) with predicted aldehyde dehydrogenase [NAD(P)+] activity and role in cellular aldehyde metabolic process, oxidation-reduction process	1.30017	3.17266	63.9901	-1.28699	4.33408
orf19.4773	AOX2	Alternative oxidase; induced by antimycin A, some oxidants; growth- and carbon-source-regulated; one of two isoforms (Aox1p and Aox2p); involved in cyanide-resistant respiratory pathway that is absent from S. cerevisiae; Hap43p-repressed	7.33723	150.466	22.6305	-4.35806	-2.7331
orf19.10	ALK8	Alkane-inducible cytochrome P450; catalyzes hydroxylation of lauric acid to hydroxylauric acid; overproduction causes fluconazole resistance in a wild-type background and causes multidrug resistance in a cdr1 cdr2 double mutant background	6.73892	3.17349	195.955	1.08645	5.94831
orf19.7513	ALK2	N-Alkane inducible cytochrome P450	15.5356	19.4668	80.997	-0.325432	2.05686
Cell fate (cell growth, differentiation, cell surface and adhesion)
orf19.4934	OP4	Ala- Leu- and Ser-rich protein; secreted; N-terminal hydrophobic region; possible glycosylation; transcribed specifically in opaque-phase cells, repressed by alpha pheromone in opaque MTLa homozygotes; fluconazole-induced	3.06789	415.549	6018.61	-7.08163	3.85634
orf19.935	AGA1	Protein with some similarity to agglutinin subunit; expression is regulated upon white-opaque switching	0.972558	14.4807	284.341	-3.8962	4.29542
orf19.2941	SCW4	Putative cell wall protein; exogenously expressed protein is a substrate for Kex2p processing in vitro; expression is regulated upon white-opaque switching; alkaline downregulated; possibly essential gene (UAU1 method); biofilm-induced	0.713545	3.99636	86.8622	-2.48561	4.44197
orf19.2837	ALG5	Putative glucosyltransferase involved in cell wall mannan biosynthesis; possibly an essential gene, disruptants not obtained by UAU1 method	26.3527	50.3211	165.733	-0.933212	1.71963
orf19.6784	PGA32(ORF6.8847)	Putative GPI-anchored adhesin-like protein; transcriptionally regulated by iron; expression greater in high iron	14.5383	30.8078	205.693	-1.08344	2.73912
orf19.6420	PGA13(ORF6.7834)	GPI-anchored cell wall protein involved in cell wall synthesis; required for normal cell surface properties; induced in oralpharyngeal candidasis	17.93	21.2655	438.437	-0.246144	4.36578
orf19.532	RBR2(TIR1)	Cell wall protein; expression is repressed by Rim101p; expression is regulated upon white-opaque switching; transcription is repressed in response to alpha pheromone in SpiderM medium; macrophage-induced gene	45.0219	54.7666	349.926	-0.282669	2.67568
orf19.1816	ALS31(ALS99)	ALS family cell wall adhesin; role in epithelial adhesion, endothelial invasiveness; allelic variation in adhesiveness; immunoprotective in mice; promotes biofilm formation by binding to SspB adhesin of S. gordonii; fluconazole-repressed	47.503	45.9452	3.52179	0.0481048	-3.70553
orf19.7517	CHT1	Chitinase; putative N-terminal catalytic domain; has secretory signal sequence; lacks S/T region and N-glycosylation motifs of Chs2p and Chs3p; alkaline downregulated; expression not detected in yeast-form or hyphal cells	35.9901	31.2927	298.585	0.201774	3.25425
orf19.4555	ALS4(ALS99)	ALS family protein; role in adhesion and wild-type germ tube induction; growth and temperature regulated; expressed during infection of human buccal epithelial cells; down-regulated upon vaginal contact; putative GPI-anchored	3191.17	18.4007	13.5976	7.43818	-0.436407
orf19.1097	ALS2(ALS99)	ALS family protein; role in adhesion, biofilm formation, germ tube induction; expressed at infection of human buccal epithelial cells; putative GPI-anchor; induced by ketoconazole, low iron and at cell wall regeneration; regulated by Sfu1p	1195.18	20.7895	15.7139	5.84522	-0.403812
orf19.3803	MNN22	Uncharacterized,Putative Golgi alpha-1,2-mannosyltransferase; regulated by Tsa1p, Tsa1Bp in minimal media at 37 deg; Hog1p-induced; induced by nitric oxide; downregulated in core stress response; planktonic growth-induced gene	76.7348	5.85261	2.79582	3.71273	-1.06581
orf19.3682	CWH8(CAX4)	generation of mannoprotein layer of the cell wall	180.252	86.6422	64.2468	1.05687	-0.431445
orf19.5572	VAN1	mannosyltransferase: vanadate resistance protein	103.365	92.2432	27.1532	0.164235	-1.76432
orf19.7436	AAF1	Possible regulatory protein; putative adhesin-like protein; Glu-rich domain; production in S. cerevisiae increases endothelial cell adherence and flocculence; detected in yeast and hyphal cells; biofilm, alkaline or caspofungin upregulated	159.955	9.98844	49.6389	4.00126	2.31314
orf19.5070	YOR009	Similar to cell-wall mannoproteins; transcriptionally regulated by iron; expression greater in low iron; greater mRNA abundance observed in cyr1 homozygous null mutant than in wild type; regulated by osmotic and oxidative stress via Hog1p	479.449	125.748	12.5112	1.93085	-3.32924
orf19.2881	MNN4	Protein required for normal mannosylphosphorylation of oligosaccharides linked to cell wall proteins, not required for virulence or kidney colonization in mouse systemic infection or for normal interaction with macrophages	171.038	84.0863	66.6023	1.02437	-0.336299
orf19.5557	MNN4-4	Mannosyltransferase; transcription is upregulated in a mutant lacking the Ssk1p response regulator proteinor in a nik1 homozygous null mutant, but not in chk1 or sln1 null mutants; pheromone induced; planktonic growth-induced	5.16625	6.7282	4.10062	-0.381103	-0.71438
Stress response/Drug resistance
orf19.356	GTT13(orf6.7240)	Putative glutathione S-transferase; opaque-specific transcription; transcription is repressed in response to alpha pheromone in SpiderM medium	1.30411	9.43895	243.681	-2.85556	4.69022
orf19.6998	GTT1	Putative glutathione S-transferase; downregulated upon adherence to polystyrene; regulated upon white-opaque switching; induced in the presence of human neutrophils; oxidative stress-induced via Cap1p; regulated by Gcn2p, Gcn4p	0.385394	6.24299	37.8466	-4.01783	2.59985
orf19.3121	GST1(orf6.6924)	Putative glutathione S-transferase; upregulated in the presence of human neutrophils; expression is regulated upon white-opaque switching; increased transcription is observed upon benomyl treatment	-	0.144709	11.6988	#VALUE!	6.33707
orf19.2062	SOD4	Copper- and zinc-containing superoxide dismutase; role in response to host innate immune ROS; regulated on white-opaque switching; ciclopirox olamine induced; caspofungin repressed; family includes SOD1, SOD4, SOD5, SOD6; yeast-associated	272.325	153.241	136.018	0.82953	-0.172007
orf19.720	GST3	Putative glutathione S-transferase; expression is regulated upon white-opaque switching; upregulated in the presence of human neutrophils; peroxide-induced; induced in response to alpha pheromone in SpiderM medium	4.78174	22.9082	110.814	-2.26025	2.2742
orf19.508	QDR1	Uncharacterized，Putative transporter of antibiotic resistance; transcription regulated by Nrg1p and Tup1p; caspofungin repressed; expression regulated by white-opaque switching; Hap43p-repressed gene; early-stage biofilm- and planktonic growth-induced gene	28.8255	33.0855	4.129	-0.198855	-3.00234
orf19.5079	CDR4	Putative transporter of ATP-binding cassette (ABC) superfamily; biofilm, fluconazole, Sfu1p, Hog1p, core stress response induced; caspofungin repressed; fluconazole resistance is not affected by mutation or correlated with expression	973.12	112.286	13.5113	3.11544	-3.05494
orf19.1313	CDR3	Transporter of the Pdrp/Cdrp family of the ATP-binding cassette (ABC) superfamily; transports phospholipids in an out-to-in direction; expressed in opaque-phase cells; induced by macrophage interaction; fluconazole-downregulated (	21.4861	48.1058	165.997	-1.16281	1.78687
orf19.4975	HYR1	Hyphal-induced GPI-anchored cell wall protein; macrophage-induced; repressed by neutrophil-co-culture; resistance to killing by neutrophils, azole resistance; regulated by Rfg1p, Efg1p, Nrg1p, Tup1p, Cyr1p, Bcr1p, Hap43p; biofilm-induced	1.42205	8.08701	15.0304	-2.50764	0.894209
orf19.4737	YPR156	Possible role in polyamine transport; MFS-MDR family; transcription induced by Sfu1p, regulated upon white-opaque switching; decreased expression in hyphae compared to yeast-form cells; regulated by Nrg1p; fungal-specific	233.01	80.0658	17.9675	1.54113	-2.1558
orf19.7336	YBR293	Predicted membrane transporter, member of the drug:proton antiporter (14 spanner) (DHA2) family, major facilitator superfamily (MFS)	98.6762	209.53	30.5136	-1.08638	-2.77963
orf19.2344	ASR1(DHN6)	Putative heat shock protein; transcription regulated by cAMP, osmotic stress, ciclopirox olamine, ketoconazole; negatively regulated by Cyr1p, Ras1p; colony morphology-related regulation by Ssn6p; stationary phase enriched; Hap43p-induced	2637.62	401.542	173.482	2.71561	-1.21076
orf19.4737	TPO3	Possible role in polyamine transport; MFS-MDR family; transcription induced by Sfu1p, regulated upon white-opaque switching; decreased expression in hyphae compared to yeast-form cells; regulated by Nrg1p; fungal-specific	233.01	80.0658	17.9675	1.54113	-2.1558
orf19.4980	HSP70	Putative hsp70 chaperone; role in entry into host cells; heat-shock, amphotericin B, cadmium, ketoconazole-induced; farnesol-downregulated in biofilm; surface localized in yeast-form and hyphal cells; antigenic in host	4587.22	1619.97	76.1759	1.50166	-4.41049
orf19.3160	HSP12	Heat-shock protein; induced upon osmotic/oxidative/cadmium stress, fluphenazine treatment, low iron, CDR1 and CDR2 overexpression, or ssn6 or ssk1 homozygous null mutation; overexpression increases resistance to farnesol and azoles	163.267	28.0893	18.3708	2.53914	-0.612606
Mitochondrial proteins
orf19.4197	YHM2	Alkaline upregulated	84.7033	65.0671	262.759	0.38049	2.01374
SAPs & LIPs
orf19.5714	SAP1	Secreted aspartyl proteinase; acts in utilization of protein as nitrogen source; assessment of virulence role complicated by URA3 effects; regulated by growth phase, alpha-pheromone; produced by opaque cells	6.06013	28.7874	20464.1	-2.24802	9.47344
orf19.3839	SAP10	Secreted aspartyl protease; roles in adhesion, virulence (RHE model), cell surface integrity; distinct specificity from Sap9; at cell membrane and wall; GPI-anchored; induced in low iron; Tbf1-activated; Spider biofilm induced	78.7913	49.7122	25.8972	0.664437	-0.940805
orf19.3708	SAP2	Major secreted aspartyl proteinase; utilization of protein as nitrogen source; role in virulence complicated by URA3 effects; immunoprotective; regulated by growth, albumin, drugs, white cell-type; flow model biofilm induced	32.7028	27.3902	12.7544	0.255755	-1.10267
orf19.6001	SAP3	Secreted aspartyl proteinase, acts in utilization of protein as nitrogen source; assessment of virulence role complicated by URA3 effects; regulated by growth phase; produced by opaque phase cells; alpha-pheromone repressed	1.9846	0.713751	39.8464	1.47536	5.80288
orf19.2082	SAP30	Aspartic-type endopeptidase; involved in degradation of alpha pheromone; functional equivalent of S. cerevisiae Bar1; a-cell specific; induced by alpha pheromone	5.29062	5.38874	0.0804965	-0.0265091	-6.06488
orf19.5716	SAP4	Secreted aspartyl proteinase; sap4,5,6 mutant defective in protein utilization for nitrogen; virulence role complicated by URA3 effects; expressed during mucosal and systemic infections; N-glycosylated; rat catheter, Spider biofilm induced	-	0.170327	1.51133	#VALUE!	3.14944
orf19.5585	SAP5	Secreted aspartyl proteinase; sap4,5,6 triple null defective in utilization of protein as N source; virulence role effected by URA3; expressed during infection; mRNA localized to hyphal tip via She3; rat catheter and Spider biofilm induced	1.39686	0.934562	9.8002	0.579827	3.39045
orf19.5542	SAP6	Secreted aspartyl protease; expressed during hyphal growth, oral carriage, infection; sap4,5,6 triple mutant defective in protein utilization as N source; virulence role affecte by URA3; N-glycosylated; rat catheter biofilm induced	0.821684	0.594721	0.251287	0.466369	-1.24288
orf19.756	SAP7	Pepstatin A-insensitive secreted aspartyl protease; self-processing; expressed in human oral infection; Ssn6p-regulated; role in murine intravenous infection; induced during, but not required for, murine vaginal infection; N-glycosylated	13.9117	22.181	1.96636	-0.673023	-3.49573
orf19.242	SAP8	Secreted aspartyl protease; regulated by growth phase, temperature, white-opaque switch; highly expressed in opaque cells and upon deep epidermal invasion; greater expression in vaginal than oral infection; prominent role in biofilms	3.56157	2.2797	2.24756	0.643674	-0.0204836
orf19.6928	SAP9	Secreted aspartyl protease; roles in adhesion, cell surface integrity; induced by antifungal drugs, stationary phase, or in white-phase cells; farnesol-downregulated in biofilm; autocatalytic processing; GPI-anchor; Spider biofilm induced	192.989	110.845	128.408	0.799982	0.212195
orf19.852	SAP98	Glycosyl-phosphatidylinositol-anchored aspartic endopeptidase; regulated by Gcn2p and Gcn4p; expressed only in opaque MTLa/MTLa cells	23.0152	27.4058	527.12	-0.251893	4.26558
orf19.853	SAP99	Putative secreted aspartyl protease; possible Kex2 substrate; induced by low iron; repressed by alpha pheromone in SpiderM medium; possibly essential (UAU1 method); regulated by Sef1, Sfu1, and Hap43; Spider biofilm induced	31.2127	42.6397	3119.73	-0.450066	6.19308
orf19.4821	LIP1	Secreted lipase, member of a lipase gene family whose members are expressed differentially in response to carbon source and during infection; may have a role in nutrition and/or in creating an acidic microenvironment	2.20225	1.59395	1.19732	0.466369	-0.412801
orf19.4804	LIP2	Secreted lipase; member of a differentially expressed lipase gene family; expressed in alimentary tract, but not oral tissue, during mouse oral infection; may have a role in nutrition and/or in creating an acidic microenvironment	0.147446	0.0762277	0.526071	0.951796	2.78687
orf19.4856	LIP3	Secreted lipase; gene family member whose members are expressed differentially in response to carbon source and infection; possible role in nutrition and/or in creating an acidic microenvironment; flow model biofilm induced	0.80236	2.18718	0.446141	-1.44675	-2.2935
orf19.2133	LIP4	Secreted lipase, member of a differentially expressed lipase gene family with possible roles in nutrition and/or in creating an acidic microenvironment; expressed more strongly during mucosal infections than during systemic infections	23.2767	26.3892	21.7445	-0.181061	-0.279293
orf19.5179	LIP5	Cold-activated secreted lipase, differentially expressed lipase gene family member with possible roles in nutrition and acidic microenvironment; LIP5 and LIP8 expressed at all stages of mucosal and systemic infection; affects filamentation	16.6949	37.8232	32.2978	-1.17987	-0.227835
orf19.4823	LIP6	Secreted lipase, member of family of lipase genes expressed differentially in response to carbon source and during infection; may have a role in nutrition and/or in creating an acidic microenvironment; induced on adherence to polystyrene	22.7792	16.188	11.6484	0.492792	-0.474796
orf19.7320	LIP7	Probable lipase, part of a gene family whose members are differentially expressed during infection; lacks a signal sequence for secretion, unlike other family members; may have a role in nutrition or in creating an acidic microenvironment	1.04818	1.50063	1.89044	-0.517689	0.333153
orf19.1345	LIP8	Secreted lipase, member of a differentially expressed lipase gene family with possible roles in nutrition and/or in creating an acidic microenvironment; LIP5 and LIP8 are expressed at all stages of both mucosal and systemic infection	31.5159	98.4552	141.147	-1.64339	0.51966
orf19.5172	LIP9	Secreted lipase, member of a lipase gene family whose members are expressed differentially in response to carbon source and during infection; may have a role in nutrition and/or in creating an acidic microenvironment	1.21334	76.7638	1.5461	-5.98337	-5.63372
Transcription
orf19.6817	FCR1	Zinc cluster transcription factor; negative regulator of fluconazole, ketoconazole, brefeldin A resistance; transposon mutation increases filamentous growth; partially suppresses S. cerevisiae pdr1 pdr3 mutant fluconazole sensitivity	500.011	104.183	34.3512	2.26283	-1.6007
orf19.610	EFG1	bHLH transcriptional regulator required for white-phase cell type; hyphal growth, metabolism, cell-wall gene regulator; roles in adhesion, virulence; Cph1p and Efg1p have role in host cytokine response; binds E-box; T206 phosphorylated	856.001	1061.79	169.21	-0.310816	-2.64961
orf19.3519	SUA7	Uncharacterized,Predicted transcriptional regulator; induced during planktonic growth, whereas related SUA71 is downregulated	13.9897	18.9789	32.3656	-0.440034	0.770063
orf19.4573	ZCF26(YIL130)	Uncharacterized,Putative transcription factor with zinc cluster DNA-binding motif; transcription is induced in response to alpha pheromone in SpiderM medium	8.94893	12.0375	41.3049	-0.427743	1.77878
orf19.1499	CTF1	Putative zinc-finger transcription factor, similar to A. nidulans FarA and FarB; activates genes required for fatty acid degradation; induced by oleate; null mutant displays carbon source utilization defects and slightly reduced virulence	77.9679	70.1396	80.0015	0.152651	0.189799
orf19.681	HAP43	CCAAT-binding factor-dependent transcriptional repressor required for low iron response; similar to bZIP transcription factor AP-1; HAP4L-bZIP bipartite domain; gene negatively regulated by Sfu1p; ciclopirox olamine induced	193.884	411.259	324.159	-1.08485	-0.343346
orf19.1228	HAP2	CCAAT-binding factor regulates low-iron induction of FRP1, in these conditions CBF comprises Hap43p and probably Hap2p and Hap3p; possibly an essential gene, disruptants not obtained by UAU1 method; Cap1p-dependent induction in low iron	83.2888	118.986	75.9622	-0.5146	-0.64744
orf19.4972	ZF097	Uncharacterized,Putative transcription factor with zinc finger DNA-binding motif	0.530486	52.3279	272.011	-6.62412	2.37801
orf19.2752	ADR11	Putative transcription factor with zinc finger DNA-binding motif; similar to S. cerevisiae Adr1p but mutant phenotype suggests that it has a different set of target genes; transposon mutation affects filamentous growth	33.1912	80.0774	83.4994	-1.2706	0.0603707
orf19.413	orf6.2094	Transcription is positively regulated by Sfu1p	24.6771	22.5319	149.718	0.131205	2.73221
orf19.7374	OAF1	Zinc cluster transcription factor; involved in response to nitric oxide; induced by nitric oxide; transcriptionally activated by Mnl1p under weak acid stress; downregulated upon adherence to polystyrene; Hap43p-repressed	29.6214	44.5592	18.7388	-0.589082	-1.24969
orf19.2261	HSH49	Ortholog(s) have RNA binding activity, role in mRNA splicing, via spliceosome and U2 snRNP, U2-type prespliceosome, cytosol localization	52.8346	49.4269	30.237	0.0961858	-0.708984
orf19.2296	NUP100	Protein with similarity to mucins; ketoconazole-induced; fluconazole-downregulated; mRNA abundance increased in a cyr1 mutant than in wild type; colony morphology-related gene regulation by Ssn6p; late-stage biofilm-induced	825.637	140.189	139.712	2.55813	-0.0049207
orf19.7085	GLE1	Predicted ORF in Assemblies 19, 20 and 21; induced in core stress response; induced by heavy metal (cadmium) stress via Hog1p; oxidative stress-induced via Cap1p; induced by Mnl1p under weak acid stress; macrophage-downregulated	1131.6	367.148	354.793	1.62393	-0.0493834
Signaling
orf19.5911	CMK1	Putative calcium/calmodulin-dependent protein kinase II; expression regulated upon white-opaque switching; biochemically purified Ca2+/CaM-dependent kinase is soluble, cytosolic, monomeric, and serine-autophosphorylated; Hap43p-repressed	357.031	341.179	132.034	0.0655184	-1.36962
orf19.3669	SHA3(STK99)	Putative serine/threonine kinase involved in glucose transport; transposon mutation affects filamentous growth; fluconazole-induced; ketoconazole-repressed; induced in by alpha pheromone; possibly essential (UAU1 method); biofilm-induced	710.464	1198.7	409.734	-0.754632	-1.54871
Ionic homeostasis
orf19.4215	FET34	Putative multicopper ferroxidase; expression greater in low iron and reduced in a fluconazole-resistant isolate; downregulated by Sfu1p, Hog1p; alkaline upregulated by Rim101p; ciclopirox olamine, ketoconazole and hypoxia induced	11.7695	0.909861	1.51375	3.69326	0.734404
orf19.5383	PMA1	Plasma membrane H(+)-ATPase; highly expressed, comprising 20-40% of total plasma membrane protein; abundance increases at stationary phase transition; fluconazole induced; caspofungin repressed; upregulated in RHE model	103.862	134.407	167.452	-0.371946	0.317138
Mating type & cell cycle
orf19.2787	PRY1	Extracellular protein; transcription is opaque specific; transcription is repressed in response to alpha pheromone in SpiderM medium; possibly an essential gene, disruptants not obtained by UAU1 method	0.251303	9.09446	222.79	-5.17749	4.61455
orf19.2119	NDT80	Activator of CDR1 induction by antifungal drugs; required for wild-type drug resistance; transcriptionally induced upon antifungal drug treatment; similar to S. cerevisiae Ndt80p, which is a meiosis-specific transcriptional regulator	258.589	91.4983	66.7875	1.49884	-0.454166
orf19.2886	CEK1	ERK-family protein kinase, required for wild-type yeast-hyphal switching, mating efficiency, and virulence in a mouse model; Cst20p-Hst7p-Cek1p-Cph1p MAPK pathway regulates mating, and invasive hyphal growth under some conditions	44.928	117.904	116.988	-1.39192	-0.0112454
orf19.2119	NDT80	Activator of CDR1 induction by antifungal drugs; required for wild-type drug resistance; transcriptionally induced upon antifungal drug treatment; similar to S. cerevisiae Ndt80p, which is a meiosis-specific transcriptional regulator	258.589	91.4983	66.7875	1.49884	-0.454166
orf19.3071	MIH1(CDC25)	Uncharacterized,Putative protein phosphatase of the PTP family (tyrosine-specific), similar to S. cerevisiae Mih1p; mRNA binds to She3p	93.861	64.2758	51.9192	0.54625	-0.308008
Transporters
orf19.2849	AQY1	Aquaporin water channel; mutant has increased resistance to osmotic shock; required for wild-type tolerance of freezing; not required for virulence in a mouse model of systemic infection; flucytosine repressed; biofilm-induced gene	1961.3	710.277	374.533	1.46535	-0.92329
orf19.2173	MAF11	Uncharacterized,Putative negative regulator of RNA polymerase III; decreased expression in hyphae compared to yeast-form cells; caspofungin repressed	175.667	137.908	73.7855	0.349131	-0.902302
Notes:
1.Gene names and descriptions were copied from the CGD database (http://www.candidagenome.org/).
2. Null, no standard name.
3.Log2(White/Gray)=Log2 Ratio(RPKM value of Gray/RPKM value of Gray);Log2(Gray/Opaque)=Log2 Ratio(RPKM value of Gray/RPKM value of Opaque).
4.Genes were classified according to Lan, et al.(2002).
5. RPKM, reads per kilobase per million of mapped reads.
Reference:
Lan CY, Newport G, Murillo LA, Jones T, Scherer S, Davis RW, Agabian N. Metabolic specialization associated with phenotypic switching in Candidaalbicans.Proc Natl Acad Sci U S A. 2002 Nov 12;99(23):14907-12.
